# Supplementary material for: Assigning Co-Regulated Human Genes and Regulatory Gene Clusters
Source: Cells. 2021 Sep 12;10(9):2395. doi: 10.3390/cells10092395 (PMC8470523; doi:10.3390/cells10092395)
Supplement: Supplementary file 1 [file cells-10-02395-s001.zip]

Archive with 2 entries (2 files):
- cells-1350599 s.xls
- supplementary.pdf
