# Supplementary material for: Assigning Co-Regulated Human Genes and Regulatory Gene Clusters
Source: Cells. 2021 Sep 12;10(9):2395. doi: 10.3390/cells10092395 (PMC8470523; doi:10.3390/cells10092395)
Supplement: Supplementary file 1 [file cells-10-02395-s001.zip › cells-1350599 s.xls]

## Sheet: Table S1 Tissue-centered
Table S1. Ttissue-centered perspective on results of the gene expression regulation cluster analysis
Tissue	Abbreviation	Sample size	Significant eQTL	Unique eGenes	Regulatory cluster	Unique eGenes in regulatory cluster	Cluster size 2	Cluster size 3	Cluster size 4	Cluster size 5+	Maximum cluster size
Adipose_Subcutaneous	ADPSBQ	477	2628341	13631	850	1867	718	108	15	9	7
Adipose_Visceral_Omentum	ADPVSC	389	1810577	10867	916	2022	775	111	22	8	8			Legend
Adrenal_Gland	ADRNLG	193	812494	6770	724	1617	595	102	21	6	8			Tissue	Tissue (GTEx code)
Artery_Aorta	ARTAORT	326	1845556	11063	862	1895	730	106	19	7	7			Abbreviation	Tissue abbreviation (GTEx code)
Artery_Coronary	ARTCRN	175	610660	5279	523	1185	421	78	16	8	7			Sample size	Sample size of tissue (only EUR samples considered)
Artery_Tibial	ARTTBL	472	2648963	13206	872	1907	751	93	19	9	8			Significant eQTL	Number of significant eQTL
Brain_Amygdala	BRNAMY	118	324724	3514	301	670	247	42	10	2	5			Unique eGenes	Number of unique genes regulated by at least one significant eVariant
Brain_Anterior_cingulate_cortex_BA24	BRNACC	134	497491	5213	457	1025	365	75	16	1	6			Regulatory cluster	Number of gene expression regulation cluster
Brain_Caudate_basal_ganglia	BRNCDT	170	824725	7503	612	1354	505	88	16	3	6			Unique eGenes in regulatory cluster	Number of unique eGenes in regulatory cluster
Brain_Cerebellar_Hemisphere	BRNCHB	156	1088502	9050	839	1896	674	125	30	10	8			Cluster size 2	Number of regulatory cluster including 2 genes
Brain_Cerebellum	BRNCHA	187	1405447	10346	992	2222	812	139	30	11	8			Cluster size 3	Number of regulatory cluster including 3 genes
Brain_Cortex	BRNCTXA	181	968888	7939	691	1516	586	83	17	5	6			Cluster size 4	Number of regulatory cluster including 4 genes
Brain_Frontal_Cortex_BA9	BRNCTXB	157	720559	6715	598	1304	513	67	14	4	6			Cluster size 5+	Number of regulatory cluster including five or more genes
Brain_Hippocampus	BRNHPP	150	498323	4892	468	1051	377	70	19	2	6			Maximum cluster size	Size of the largest regulatory cluster
Brain_Hypothalamus	BRNHPT	156	532236	5100	454	1003	378	64	8	4	7
Brain_Nucleus_accumbens_basal_ganglia	BRNNCC	180	833789	7302	649	1423	548	80	18	3	5
Brain_Putamen_basal_ganglia	BRNPTM	152	638141	6170	516	1139	433	68	9	6	8
Brain_Spinal_cord_cervical_c-1	BRNSPC	113	382467	4055	383	860	306	65	8	4	6
Brain_Substantia_nigra	BRNSNG	100	244389	2846	222	504	181	30	3	8	5
Breast_Mammary_Tissue	BREAST	327	1438060	9355	926	2057	774	113	28	11	7
Cells_Cultured_fibroblasts	FIBRBLS	401	2621062	13807	645	1425	550	66	22	7	7
Cells_EBV-transformed_lymphocytes	LCL	112	360006	3622	356	819	279	56	15	6	7
Colon_Sigmoid	CLNSGM	263	1267696	8789	851	1903	707	106	26	12	7
Colon_Transverse	CLNTRN	292	1394820	9459	857	1926	712	111	18	16	9
Esophagus_Gastroesophageal_Junction	ESPGEJ	273	1388401	9154	883	1949	735	123	19	6	7
Esophagus_Mucosa	ESPMCS	409	2302281	12651	885	1937	756	102	20	7	7
Esophagus_Muscularis	ESPMSL	382	2223614	12229	864	1884	744	94	20	6	7
Heart_Atrial_Appendage	HRTAA	314	1469599	9710	747	1634	641	84	16	6	7
Heart_Left_Ventricle	HRTLV	326	1275371	8573	648	1392	574	58	14	2	7
Kidney_Cortex	KDNCTX	65	91381	929	79	198	57	13	5	4	8
Liver	LIVER	177	558529	4966	518	1145	440	59	13	6	9
Lung	LUNG	434	2180823	12457	930	2046	786	116	18	10	6
Minor_Salivary_Gland	SLVRYG	113	342555	3757	379	851	314	44	17	4	7
Muscle_Skeletal	MSCLSK	584	2345057	11706	669	1461	574	76	12	7	7
Nerve_Tibial	NERVET	436	3164521	15786	915	2016	771	114	20	10	7
Ovary	OVARY	138	476496	4549	553	1265	436	85	24	8	7
Pancreas	PNCREAS	243	1158245	8275	745	1645	630	90	19	6	8
Pituitary	PTTARY	219	1181213	8559	925	2093	751	121	41	12	7
Prostate	PRSTTE	180	707135	6067	657	1499	520	107	19	11	7
Skin_Not_Sun_Exposed_Suprapubic	SKINNS	428	2408343	13115	948	2089	802	110	30	6	7
Skin_Sun_Exposed_Lower_leg	SKINS	507	2949425	14817	832	1830	701	105	21	5	7
Small_Intestine_Terminal_Ileum	SNTTRM	139	511754	4975	494	1129	394	74	17	9	8
Spleen	SPLEEN	177	1038239	8736	793	1761	657	109	16	11	6
Stomach	STMACH	257	982360	7190	688	1516	584	81	16	7	8
Testis	TESTIS	271	2574843	16443	1243	2733	1053	147	33	10	7
Thyroid	THYROID	478	3356546	15873	953	2124	798	113	29	13	7
Uterus	UTERUS	106	269189	2700	303	708	233	52	12	6	7
Vagina	VAGINA	120	289918	2893	281	656	218	43	14	6	7
Whole_Blood	WHLBLD	556	2234431	11319	765	1726	625	106	18	16	7

## Sheet: Table S2 Gene-centered
Table S2. Gene-centered perspective on results of the gene expression regulation cluster analysis
ENSG	Symbol	Gene biotype	Number of tissues with expression	Number of tissues eGene	Number of tissues part in at least one regulatory cluster	Mean cluster size	Most frequent cluster partner
ENSG00000223972	DDX11L1	transcribed_unprocessed_pseudogene	1	1	0	0	NA
ENSG00000227232	WASH7P	unprocessed_pseudogene	49	28	0	0	NA			Legend
ENSG00000278267	MIR6859-1	miRNA	0	0	0	0	NA			ENSG	Gene (Ensembl ID)
ENSG00000243485	MIR1302-2HG	lincRNA	0	0	0	0	NA			Symbol	Gene (Symbol)
ENSG00000237613	FAM138A	lincRNA	0	0	0	0	NA			Gene biotype	Gene biotype defined by Ensembl
ENSG00000268020	OR4G4P	unprocessed_pseudogene	0	0	0	0	NA			Number of tissues with expression	Number of tissues in which the gene is expressed
ENSG00000240361	OR4G11P	unprocessed_pseudogene	2	0	0	0	NA			Number of tissues eGene	Number of tissues in which the gene is significantly regulated by at least one genetic variant
ENSG00000186092	OR4F5	protein_coding	11	1	0	0	NA			Number of tissues part in at least one regulatory cluster	Number of tissues in which the gene is part of a gene expression regulation cluster
ENSG00000238009	RP11-34P13.7	lincRNA	3	3	1	2	ENSG00000187634(1x)			Mean cluster size	Mean sizes of clusters in which the gene is part of
ENSG00000233750	CICP27	processed_pseudogene	10	0	0	0	NA			Most frequent cluster partner	Most frequent gene, which is in the same regulatory cluster and the number of tissues in which this is the case. Multiple genes are listed, if they occured with the same frequency.
ENSG00000268903	RP11-34P13.15	processed_pseudogene	48	19	6	2.17	ENSG00000269981(6x)
ENSG00000269981	RP11-34P13.16	processed_pseudogene	48	22	6	2.17	ENSG00000268903(6x)
ENSG00000239906	RP11-34P13.14	antisense	15	3	1	3	ENSG00000268903(1x), ENSG00000269981(1x)
ENSG00000241860	RP11-34P13.13	processed_transcript	44	23	8	2	ENSG00000228327(8x)
ENSG00000222623	RNU6-1100P	snRNA	0	0	0	0	NA
ENSG00000241599	RP11-34P13.9	lincRNA	0	0	0	0	NA
ENSG00000279928	ABC7-43046700E7.1	unprocessed_pseudogene	9	2	0	0	NA
ENSG00000279457	RP11-34P13.18	unprocessed_pseudogene	49	10	0	0	NA
ENSG00000273874	MIR6859-2	miRNA	0	0	0	0	NA
ENSG00000228463	AP006222.2	lincRNA	49	22	2	2	ENSG00000228327(2x)
ENSG00000236679	RPL23AP24	processed_pseudogene	0	0	0	0	NA
ENSG00000236743	RP5-857K21.15	lincRNA	0	0	0	0	NA
ENSG00000236601	RP4-669L17.2	lincRNA	0	0	0	0	NA
ENSG00000237094	RP4-669L17.10	lincRNA	49	16	0	0	NA
ENSG00000269732	WBP1LP7	processed_pseudogene	0	0	0	0	NA
ENSG00000278566	OR4F29	protein_coding	1	0	0	0	NA
ENSG00000233653	CICP7	processed_pseudogene	0	0	0	0	NA
ENSG00000250575	RP4-669L17.8	unprocessed_pseudogene	3	0	0	0	NA
ENSG00000278757	U6	snRNA	0	0	0	0	NA
ENSG00000230021	RP5-857K21.4	lincRNA	11	1	1	2	ENSG00000230092(1x)
ENSG00000235146	RP5-857K21.2	lincRNA	0	0	0	0	NA
ENSG00000225972	MTND1P23	unprocessed_pseudogene	49	3	0	0	NA
ENSG00000225630	MTND2P28	unprocessed_pseudogene	49	6	0	0	NA
ENSG00000237973	MTCO1P12	unprocessed_pseudogene	49	5	1	2	ENSG00000215915(1x)
ENSG00000229344	MTCO2P12	unprocessed_pseudogene	49	3	0	0	NA
ENSG00000240409	MTATP8P1	unprocessed_pseudogene	49	4	1	2	ENSG00000131591(1x)
ENSG00000248527	MTATP6P1	unprocessed_pseudogene	49	11	0	0	NA
ENSG00000198744	MTCO3P12	unprocessed_pseudogene	49	3	0	0	NA
ENSG00000268663	WBP1LP6	processed_pseudogene	0	0	0	0	NA
ENSG00000273547	OR4F16	protein_coding	0	0	0	0	NA
ENSG00000283574	RP11-206L10.17	transcribed_processed_pseudogene	0	0	0	0	NA
ENSG00000229376	CICP3	processed_pseudogene	48	5	0	0	NA
ENSG00000228327	RP11-206L10.2	transcribed_unprocessed_pseudogene	49	31	9	2	ENSG00000241860(8x)
ENSG00000223181	RNU6-1199P	snRNA	0	0	0	0	NA
ENSG00000229905	RP11-206L10.4	antisense	0	0	0	0	NA
ENSG00000237491	RP11-206L10.9	lincRNA	49	45	25	2.8	ENSG00000225880(21x)
ENSG00000230092	RP11-206L10.8	transcribed_unprocessed_pseudogene	49	29	14	3.14	ENSG00000237491(12x)
ENSG00000177757	FAM87B	lincRNA	49	35	15	3.13	ENSG00000237491(14x)
ENSG00000228794	LINC01128	processed_transcript	49	20	0	0	NA
ENSG00000225880	LINC00115	lincRNA	49	47	24	2.79	ENSG00000237491(21x)
ENSG00000230368	FAM41C	lincRNA	27	6	0	0	NA
ENSG00000234711	TUBB8P11	unprocessed_pseudogene	19	0	0	0	NA
ENSG00000283040	FAM166AP3	transcribed_unprocessed_pseudogene	0	0	0	0	NA
ENSG00000272438	RP11-54O7.16	lincRNA	31	6	5	2	ENSG00000230699(5x)
ENSG00000230699	RP11-54O7.1	lincRNA	48	12	6	2	ENSG00000272438(5x)
ENSG00000241180	RP11-54O7.2	lincRNA	0	0	0	0	NA
ENSG00000223764	RP11-54O7.3	lincRNA	48	11	5	2	ENSG00000187634(4x)
ENSG00000187634	SAMD11	protein_coding	48	12	6	2	ENSG00000223764(4x)
ENSG00000188976	NOC2L	protein_coding	49	31	0	0	NA
ENSG00000187961	KLHL17	protein_coding	49	23	5	2.2	ENSG00000187583(4x)
ENSG00000187583	PLEKHN1	protein_coding	49	19	6	2.17	ENSG00000187642(4x), ENSG00000187961(4x)
ENSG00000187642	PERM1	protein_coding	49	20	6	2.17	ENSG00000187583(4x)
ENSG00000272512	RP11-54O7.17	lincRNA	49	47	7	2	ENSG00000187642(2x)
ENSG00000188290	HES4	protein_coding	49	15	6	2	ENSG00000008130(1x), ENSG00000187608(1x), ENSG00000187642(1x), ENSG00000224969(1x), ENSG00000237330(1x), ENSG00000272512(1x)
ENSG00000187608	ISG15	protein_coding	49	14	1	2	ENSG00000188290(1x), ENSG00000272512(1x)
ENSG00000231702	RP11-54O7.10	processed_pseudogene	0	0	0	0	NA
ENSG00000224969	RP11-54O7.11	antisense	35	11	1	2	ENSG00000188290(1x)
ENSG00000188157	AGRN	protein_coding	49	22	0	0	NA
ENSG00000217801	RP11-465B22.3	transcribed_unprocessed_pseudogene	49	18	1	2	ENSG00000272512(1x)
ENSG00000273443	RP11-54O7.18	lincRNA	24	9	2	2	ENSG00000131591(1x), ENSG00000272512(1x)
ENSG00000237330	RNF223	protein_coding	38	8	1	2	ENSG00000188290(1x)
ENSG00000131591	C1orf159	protein_coding	49	38	2	2	ENSG00000240409(1x), ENSG00000273443(1x)
ENSG00000223823	LINC01342	lincRNA	35	6	0	0	NA
ENSG00000207730	MIR200B	miRNA	2	0	0	0	NA
ENSG00000207607	MIR200A	miRNA	1	0	0	0	NA
ENSG00000198976	MIR429	miRNA	6	0	0	0	NA
ENSG00000272141	RP11-465B22.8	lincRNA	36	4	1	3	ENSG00000162571(1x), ENSG00000205231(1x)
ENSG00000205231	TTLL10-AS1	antisense	39	12	4	2.25	ENSG00000162571(4x)
ENSG00000162571	TTLL10	protein_coding	46	10	4	2.25	ENSG00000205231(4x)
ENSG00000186891	TNFRSF18	protein_coding	49	16	2	2.5	ENSG00000176022(2x)
ENSG00000186827	TNFRSF4	protein_coding	49	8	3	2.33	ENSG00000176022(3x)
ENSG00000078808	SDF4	protein_coding	49	14	1	3	ENSG00000260179(2x)
ENSG00000176022	B3GALT6	protein_coding	49	36	8	2.25	ENSG00000186827(3x), ENSG00000260179(3x)
ENSG00000184163	C1QTNF12	protein_coding	49	7	2	2	ENSG00000176022(2x)
ENSG00000260179	RP5-902P8.12	lincRNA	49	14	3	2.33	ENSG00000176022(3x)
ENSG00000160087	UBE2J2	protein_coding	49	7	1	2	ENSG00000230699(1x)
ENSG00000230415	LINC01786	lincRNA	49	7	0	0	NA
ENSG00000162572	SCNN1D	protein_coding	49	24	2	2.5	ENSG00000078808(1x), ENSG00000224051(1x), ENSG00000260179(1x)
ENSG00000131584	ACAP3	protein_coding	49	10	4	2	ENSG00000127054(2x)
ENSG00000278073	MIR6726	miRNA	0	0	0	0	NA
ENSG00000169972	PUSL1	protein_coding	49	17	7	2	ENSG00000242485(4x)
ENSG00000127054	INTS11	protein_coding	49	34	21	2.14	ENSG00000240731(9x)
ENSG00000283712	MIR6727	miRNA	0	0	0	0	NA
ENSG00000240731	RP5-890O3.9	sense_intronic	49	16	9	2.22	ENSG00000127054(9x)
ENSG00000224051	CPTP	protein_coding	49	10	2	2	ENSG00000162572(1x), ENSG00000169962(1x)
ENSG00000169962	TAS1R3	protein_coding	49	5	3	2.33	ENSG00000127054(2x)
ENSG00000107404	DVL1	protein_coding	49	6	0	0	NA
ENSG00000284372	MIR6808	miRNA	0	0	0	0	NA
ENSG00000162576	MXRA8	protein_coding	49	17	9	2.11	ENSG00000127054(5x)
ENSG00000175756	AURKAIP1	protein_coding	49	8	1	2	ENSG00000169885(1x)
ENSG00000223663	NDUFB4P8	processed_pseudogene	23	0	0	0	NA
ENSG00000221978	CCNL2	protein_coding	49	2	0	0	NA
ENSG00000224870	RP4-758J18.2	processed_transcript	49	39	3	2	ENSG00000215014(1x), ENSG00000231050(1x), ENSG00000242485(1x)
ENSG00000242485	MRPL20	protein_coding	49	43	9	2	ENSG00000169972(4x)
ENSG00000272455	RP4-758J18.13	lincRNA	49	19	9	2.44	ENSG00000235098(9x)
ENSG00000235098	ANKRD65	protein_coding	49	43	23	2.22	ENSG00000225905(16x)
ENSG00000225905	RP4-758J18.7	antisense	40	20	18	2.22	ENSG00000235098(16x)
ENSG00000205116	TMEM88B	protein_coding	31	1	0	0	NA
ENSG00000225285	LINC01770	lincRNA	47	7	1	2	ENSG00000179403(1x)
ENSG00000179403	VWA1	protein_coding	49	13	3	2.33	ENSG00000215915(2x)
ENSG00000215915	ATAD3C	protein_coding	49	42	10	2.1	ENSG00000160072(3x)
ENSG00000160072	ATAD3B	protein_coding	49	49	3	2.33	ENSG00000215915(3x)
ENSG00000197785	ATAD3A	protein_coding	49	27	1	2	ENSG00000215915(1x)
ENSG00000205090	TMEM240	protein_coding	49	7	1	2	ENSG00000215014(1x)
ENSG00000160075	SSU72	protein_coding	49	28	3	2.33	ENSG00000215014(2x)
ENSG00000215014	RP5-832C2.5	lincRNA	49	10	3	2.33	ENSG00000160075(2x)
ENSG00000274481	RP11-345P4.11	processed_pseudogene	0	0	0	0	NA
ENSG00000228594	FNDC10	protein_coding	49	14	6	2.42	ENSG00000227775(4x)
ENSG00000272106	RP11-345P4.9	antisense	49	27	8	2.38	ENSG00000197530(8x)
ENSG00000197530	MIB2	protein_coding	49	23	9	2.44	ENSG00000272106(8x)
ENSG00000189409	MMP23B	protein_coding	46	3	1	2	ENSG00000189339(1x), ENSG00000248333(1x)
ENSG00000248333	CDK11B	protein_coding	49	30	20	2.14	ENSG00000227775(14x)
ENSG00000272004	RP11-345P4.10	antisense	0	0	0	0	NA
ENSG00000189339	SLC35E2B	protein_coding	49	49	22	2.05	ENSG00000227775(14x)
ENSG00000269737	RP11-345P4.6	transcribed_processed_pseudogene	49	48	0	0	NA
ENSG00000215914	MMP23A	unprocessed_pseudogene	48	40	7	2.14	ENSG00000248333(4x)
ENSG00000008128	CDK11A	protein_coding	49	48	37	2.03	ENSG00000215790(36x)
ENSG00000227775	RP1-283E3.4	transcribed_processed_pseudogene	49	49	30	2.1	ENSG00000189339(14x), ENSG00000248333(14x)
ENSG00000215790	SLC35E2	protein_coding	49	47	37	2.05	ENSG00000008128(36x)
ENSG00000008130	NADK	protein_coding	49	27	3	2	ENSG00000142609(1x), ENSG00000188290(1x), ENSG00000225905(1x)
ENSG00000078369	GNB1	protein_coding	49	14	2	2	ENSG00000178821(1x), ENSG00000231050(1x)
ENSG00000231050	RP1-140A9.1	antisense	49	44	10	2	ENSG00000169885(7x)
ENSG00000169885	CALML6	protein_coding	49	31	9	2.11	ENSG00000231050(7x)
ENSG00000178821	TMEM52	protein_coding	49	16	5	2.2	ENSG00000142609(2x), ENSG00000231050(2x)
ENSG00000142609	CFAP74	protein_coding	28	13	3	2.33	ENSG00000178821(2x)
ENSG00000233542	RP11-547D24.1	antisense	27	11	0	0	NA
ENSG00000187730	GABRD	protein_coding	47	5	0	0	NA
ENSG00000226969	RP11-547D24.3	antisense	2	0	0	0	NA
ENSG00000067606	PRKCZ	protein_coding	49	9	4	2.5	ENSG00000182873(3x), ENSG00000271806(3x)
ENSG00000271806	RP5-892K4.1	antisense	29	4	3	2.67	ENSG00000067606(3x)
ENSG00000182873	PRKCZ-AS1	antisense	49	29	4	2.5	ENSG00000067606(3x)
ENSG00000162585	FAAP20	protein_coding	49	43	1	2	ENSG00000182873(1x)
ENSG00000234396	RP11-181G12.4	lincRNA	16	3	0	0	NA
ENSG00000157933	SKI	protein_coding	49	6	0	0	NA
ENSG00000116151	MORN1	protein_coding	49	40	29	2.34	ENSG00000269896(23x)
ENSG00000272161	RP4-713A8.1	sense_intronic	31	4	2	2	ENSG00000269896(2x)
ENSG00000269896	RP4-740C4.5	transcribed_processed_pseudogene	49	38	26	2.37	ENSG00000116151(23x)
ENSG00000272420	RP4-740C4.7	sense_intronic	49	36	20	2.45	ENSG00000116151(18x)
ENSG00000157916	RER1	protein_coding	49	10	2	2	ENSG00000157911(1x), ENSG00000215914(1x)
ENSG00000157911	PEX10	protein_coding	49	26	1	2	ENSG00000157916(1x)
ENSG00000149527	PLCH2	protein_coding	49	23	2	2	ENSG00000229393(2x)
ENSG00000224387	RP3-395M20.2	antisense	30	8	7	2	ENSG00000229393(7x)
ENSG00000229393	RP3-395M20.3	antisense	31	17	9	2	ENSG00000224387(7x)
ENSG00000157881	PANK4	protein_coding	49	8	1	2	ENSG00000229393(1x)
ENSG00000197921	HES5	protein_coding	45	4	0	0	NA
ENSG00000272449	RP3-395M20.12	lincRNA	49	8	1	2	ENSG00000157870(1x)
ENSG00000238164	RP3-395M20.8	antisense	49	13	4	2.12	ENSG00000157873(2x)
ENSG00000157873	TNFRSF14	protein_coding	49	16	6	2	ENSG00000228037(3x)
ENSG00000225931	RP3-395M20.7	TEC	38	11	3	2.33	ENSG00000116151(1x), ENSG00000157873(1x), ENSG00000228037(1x), ENSG00000269896(1x)
ENSG00000228037	RP3-395M20.9	lincRNA	48	12	7	2	ENSG00000157873(3x)
ENSG00000157870	FAM213B	protein_coding	49	28	3	2	ENSG00000142606(1x), ENSG00000228037(1x), ENSG00000238164(1x), ENSG00000272449(1x)
ENSG00000142606	MMEL1	protein_coding	46	19	9	2.11	ENSG00000215912(8x)
ENSG00000237058	RP13-436F16.1	antisense	1	0	0	0	NA
ENSG00000215912	TTC34	protein_coding	48	26	9	2.11	ENSG00000142606(8x)
ENSG00000283259	ABC14-1188822O7.1	antisense	14	1	1	2	ENSG00000238164(1x)
ENSG00000233234	RP11-740P5.2	lincRNA	1	0	0	0	NA
ENSG00000231630	RP11-740P5.3	lincRNA	1	0	0	0	NA
ENSG00000169717	ACTRT2	protein_coding	1	0	0	0	NA
ENSG00000177133	LINC00982	antisense	46	7	0	0	NA
ENSG00000142611	PRDM16	protein_coding	47	9	0	0	NA
ENSG00000283572	MIR4251	miRNA	0	0	0	0	NA
ENSG00000226286	RP1-163G9.2	antisense	6	2	0	0	NA
ENSG00000279839	RP11-193J6.1	TEC	8	1	0	0	NA
ENSG00000272235	RP11-22L13.1	lincRNA	24	2	0	0	NA
ENSG00000130762	ARHGEF16	protein_coding	47	13	2	2	ENSG00000266075(1x), ENSG00000272088(1x)
ENSG00000272088	RP11-168F9.2	lincRNA	25	4	1	2	ENSG00000130762(1x)
ENSG00000162591	MEGF6	protein_coding	49	25	0	0	NA
ENSG00000207776	MIR551A	miRNA	0	0	0	0	NA
ENSG00000238260	RP11-46F15.2	antisense	49	1	0	0	NA
ENSG00000158109	TPRG1L	protein_coding	49	23	3	2	ENSG00000116213(3x)
ENSG00000116213	WRAP73	protein_coding	49	35	4	2	ENSG00000158109(3x)
ENSG00000078900	TP73	protein_coding	49	8	1	2	ENSG00000116213(1x)
ENSG00000227589	RP5-1092A11.5	antisense	3	1	0	0	NA
ENSG00000235131	RP5-1092A11.2	antisense	1	0	0	0	NA
ENSG00000227372	TP73-AS1	transcribed_unitary_pseudogene	49	29	0	0	NA
ENSG00000162592	CCDC27	protein_coding	7	1	0	0	NA
ENSG00000235169	SMIM1	protein_coding	49	15	3	2	ENSG00000130764(2x)
ENSG00000130764	LRRC47	protein_coding	49	24	6	2	ENSG00000116198(4x)
ENSG00000266075	RN7SL574P	misc_RNA	34	2	1	2	ENSG00000130762(1x)
ENSG00000272153	RP1-286D6.5	antisense	49	13	0	0	NA
ENSG00000116198	CEP104	protein_coding	49	39	7	2	ENSG00000130764(4x)
ENSG00000169598	DFFB	protein_coding	49	41	2	2	ENSG00000116198(2x)
ENSG00000198912	C1orf174	protein_coding	49	48	0	0	NA
ENSG00000236423	LINC01134	lincRNA	48	10	0	0	NA
ENSG00000233304	LINC01346	lincRNA	13	3	2	2	ENSG00000226374(2x)
ENSG00000226374	LINC01345	lincRNA	13	6	2	2	ENSG00000233304(2x)
ENSG00000229280	EEF1DP6	processed_pseudogene	0	0	0	0	NA
ENSG00000235054	LINC01777	lincRNA	1	1	0	0	NA
ENSG00000227169	RP1-37J18.1	lincRNA	1	0	0	0	NA
ENSG00000232596	LINC01646	lincRNA	1	1	0	0	NA
ENSG00000196581	AJAP1	protein_coding	46	11	0	0	NA
ENSG00000231510	RP11-542C10.1	lincRNA	1	0	0	0	NA
ENSG00000260972	RP1-58B11.1	lincRNA	4	0	0	0	NA
ENSG00000283356	RP3-491M17.1	unprocessed_pseudogene	0	0	0	0	NA
ENSG00000236948	RP11-154H17.1	lincRNA	14	0	0	0	NA
ENSG00000264341	MIR4417	miRNA	0	0	0	0	NA
ENSG00000264101	MIR4689	miRNA	0	0	0	0	NA
ENSG00000131697	NPHP4	protein_coding	49	45	1	2	ENSG00000069424(1x)
ENSG00000069424	KCNAB2	protein_coding	49	15	1	2	ENSG00000131697(1x)
ENSG00000116254	CHD5	protein_coding	46	12	0	0	NA
ENSG00000116251	RPL22	protein_coding	49	3	1	2	ENSG00000116237(1x)
ENSG00000226944	RP1-120G22.11	antisense	45	23	5	2	ENSG00000158286(4x)
ENSG00000158286	RNF207	protein_coding	49	33	5	2	ENSG00000226944(4x)
ENSG00000116237	ICMT	protein_coding	49	38	3	2	ENSG00000116251(1x), ENSG00000158286(1x), ENSG00000226944(1x)
ENSG00000225077	LINC00337	lincRNA	20	5	0	0	NA
ENSG00000173673	HES3	protein_coding	1	0	0	0	NA
ENSG00000158292	GPR153	protein_coding	49	14	0	0	NA
ENSG00000097021	ACOT7	protein_coding	49	17	2	2	ENSG00000069812(1x), ENSG00000187017(1x)
ENSG00000069812	HES2	protein_coding	17	7	3	2	ENSG00000097021(1x), ENSG00000187017(1x), ENSG00000231868(1x)
ENSG00000187017	ESPN	protein_coding	46	11	3	2	ENSG00000069812(1x), ENSG00000097021(1x), ENSG00000204859(1x)
ENSG00000265392	MIR4252	miRNA	0	0	0	0	NA
ENSG00000231868	RP1-202O8.2	antisense	4	2	1	2	ENSG00000069812(1x)
ENSG00000215788	TNFRSF25	protein_coding	49	13	5	2	ENSG00000171680(5x)
ENSG00000171680	PLEKHG5	protein_coding	49	16	5	2	ENSG00000215788(5x)
ENSG00000162408	NOL9	protein_coding	49	10	0	0	NA
ENSG00000253022	RNU6-731P	snRNA	0	0	0	0	NA
ENSG00000229519	RP11-58A11.2	processed_pseudogene	21	2	0	0	NA
ENSG00000173662	TAS1R1	protein_coding	44	3	0	0	NA
ENSG00000204859	ZBTB48	protein_coding	49	15	2	2	ENSG00000041988(1x), ENSG00000187017(1x)
ENSG00000162413	KLHL21	protein_coding	49	5	0	0	NA
ENSG00000116273	PHF13	protein_coding	49	9	0	0	NA
ENSG00000041988	THAP3	protein_coding	49	29	1	2	ENSG00000204859(1x)
ENSG00000007923	DNAJC11	protein_coding	49	5	0	0	NA
ENSG00000228750	LINC01672	lincRNA	3	1	0	0	NA
ENSG00000237436	RP11-312B8.1	antisense	30	2	0	0	NA
ENSG00000171735	CAMTA1	protein_coding	49	11	1	2	ENSG00000049249(1x)
ENSG00000227950	RP11-312B8.2	processed_pseudogene	0	0	0	0	NA
ENSG00000237365	RP11-334N17.1	antisense	0	0	0	0	NA
ENSG00000207056	RNU1-8P	snRNA	0	0	0	0	NA
ENSG00000237402	CAMTA1-IT1	sense_intronic	4	1	0	0	NA
ENSG00000237728	RP3-453P22.2	antisense	1	1	0	0	NA
ENSG00000225126	RP4-549F15.1	antisense	8	1	0	0	NA
ENSG00000270171	RP11-338N10.1	lincRNA	40	37	6	2	ENSG00000269978(5x)
ENSG00000270035	RP11-338N10.2	lincRNA	42	10	2	2	ENSG00000270171(2x)
ENSG00000269978	RP11-338N10.3	lincRNA	41	16	6	2	ENSG00000270171(5x)
ENSG00000049245	VAMP3	protein_coding	49	34	1	2	ENSG00000269925(1x)
ENSG00000269925	RP3-467L1.6	sense_intronic	49	16	1	2	ENSG00000049245(1x)
ENSG00000049246	PER3	protein_coding	49	6	0	0	NA
ENSG00000236266	RP3-467L1.4	antisense	47	2	0	0	NA
ENSG00000049247	UTS2	protein_coding	16	9	0	0	NA
ENSG00000049249	TNFRSF9	protein_coding	21	3	1	2	ENSG00000171735(1x), ENSG00000238290(1x)
ENSG00000270330	RP5-892F13.2	processed_pseudogene	0	0	0	0	NA
ENSG00000116288	PARK7	protein_coding	49	27	0	0	NA
ENSG00000200344	Y_RNA	misc_RNA	1	0	0	0	NA
ENSG00000116285	ERRFI1	protein_coding	49	8	0	0	NA
ENSG00000238290	RP11-431K24.1	lincRNA	45	26	1	2	ENSG00000049249(1x)
ENSG00000232848	CTA-215D11.4	processed_pseudogene	1	0	0	0	NA
ENSG00000229305	RP11-431K24.2	processed_pseudogene	0	0	0	0	NA
ENSG00000227634	LINC01714	lincRNA	6	1	0	0	NA
ENSG00000200975	RNU1-7P	snRNA	0	0	0	0	NA
ENSG00000233645	RP11-431K24.4	lincRNA	0	0	0	0	NA
ENSG00000251977	RNU6-991P	snRNA	0	0	0	0	NA
ENSG00000162426	SLC45A1	protein_coding	49	14	0	0	NA
ENSG00000252254	Y_RNA	misc_RNA	0	0	0	0	NA
ENSG00000142599	RERE	protein_coding	49	23	11	2	ENSG00000232912(11x)
ENSG00000232912	RP5-1115A15.1	antisense	49	22	11	2	ENSG00000142599(11x)
ENSG00000221083	SNORA77	snoRNA	0	0	0	0	NA
ENSG00000270282	RP5-1115A15.2	processed_pseudogene	1	1	0	0	NA
ENSG00000234619	RPL7P11	processed_pseudogene	1	0	0	0	NA
ENSG00000224315	RPL7P7	processed_pseudogene	2	0	0	0	NA
ENSG00000222511	Y_RNA	misc_RNA	0	0	0	0	NA
ENSG00000226545	RP4-633I8.3	unprocessed_pseudogene	0	0	0	0	NA
ENSG00000228423	RP4-633I8.4	lincRNA	0	0	0	0	NA
ENSG00000229716	RPL23AP19	processed_pseudogene	0	0	0	0	NA
ENSG00000074800	ENO1	protein_coding	49	15	0	0	NA
ENSG00000274258	MIR6728	miRNA	0	0	0	0	NA
ENSG00000236269	ENO1-IT1	sense_intronic	33	3	0	0	NA
ENSG00000230679	ENO1-AS1	antisense	44	9	0	0	NA
ENSG00000201725	RNU6-304P	snRNA	0	0	0	0	NA
ENSG00000238249	HMGN2P17	processed_pseudogene	3	0	0	0	NA
ENSG00000232208	RP3-477M7.5	processed_pseudogene	2	1	0	0	NA
ENSG00000232663	RP3-477M7.6	processed_pseudogene	0	0	0	0	NA
ENSG00000131686	CA6	protein_coding	8	4	0	0	NA
ENSG00000265141	RN7SL451P	misc_RNA	1	1	0	0	NA
ENSG00000197241	SLC2A7	protein_coding	3	1	0	0	NA
ENSG00000142583	SLC2A5	protein_coding	49	18	1	2	ENSG00000180758(1x)
ENSG00000252404	SCARNA16	scaRNA	0	0	0	0	NA
ENSG00000180758	GPR157	protein_coding	49	15	1	2	ENSG00000142583(1x)
ENSG00000228526	MIR34AHG	lincRNA	49	6	0	0	NA
ENSG00000234546	LINC01759	lincRNA	47	3	0	0	NA
ENSG00000281937	RP3-510D11.4	lincRNA	36	1	0	0	NA
ENSG00000049239	H6PD	protein_coding	49	35	0	0	NA
ENSG00000171621	SPSB1	protein_coding	49	10	0	0	NA
ENSG00000252956	RNA5SP40	rRNA	0	0	0	0	NA
ENSG00000235263	RP13-392I16.1	lincRNA	7	0	0	0	NA
ENSG00000171612	SLC25A33	protein_coding	49	4	0	0	NA
ENSG00000231181	RP13-15M17.1	processed_pseudogene	46	4	0	0	NA
ENSG00000188807	TMEM201	protein_coding	49	8	0	0	NA
ENSG00000171608	PIK3CD	protein_coding	49	19	0	0	NA
ENSG00000179840	PIK3CD-AS1	antisense	7	0	0	0	NA
ENSG00000233268	RP11-558F24.2	processed_pseudogene	0	0	0	0	NA
ENSG00000231789	PIK3CD-AS2	antisense	47	7	0	0	NA
ENSG00000171603	CLSTN1	protein_coding	49	11	2	2	ENSG00000178585(2x)
ENSG00000271264	MZT1P1	processed_pseudogene	0	0	0	0	NA
ENSG00000280113	RP11-84A14.7	TEC	16	2	0	0	NA
ENSG00000178585	CTNNBIP1	protein_coding	49	9	3	2	ENSG00000171603(2x)
ENSG00000162441	LZIC	protein_coding	49	3	1	2	ENSG00000178585(1x)
ENSG00000228150	RP11-84A14.4	sense_intronic	40	1	0	0	NA
ENSG00000173614	NMNAT1	protein_coding	49	22	0	0	NA
ENSG00000202415	RN7SKP269	misc_RNA	9	2	0	0	NA
ENSG00000283611	RP11-84A14.6	unitary_pseudogene	2	0	0	0	NA
ENSG00000265521	MIR5697	miRNA	0	0	0	0	NA
ENSG00000162444	RBP7	protein_coding	49	23	0	0	NA
ENSG00000130939	UBE4B	protein_coding	49	2	0	0	NA
ENSG00000224340	RP11-496H15.2	processed_pseudogene	0	0	0	0	NA
ENSG00000233623	PGAM1P11	processed_pseudogene	2	0	0	0	NA
ENSG00000201746	RNU6-828P	snRNA	0	0	0	0	NA
ENSG00000054523	KIF1B	protein_coding	49	21	1	2	ENSG00000142657(1x)
ENSG00000264881	MIR1273D	miRNA	0	0	0	0	NA
ENSG00000199562	RNU6-37P	snRNA	0	0	0	0	NA
ENSG00000142657	PGD	protein_coding	49	21	2	2	ENSG00000054523(1x), ENSG00000142655(1x)
ENSG00000271989	RP4-736L20.3	antisense	2	1	1	2	ENSG00000160049(1x)
ENSG00000175279	CENPS	protein_coding	49	30	2	2	ENSG00000241563(2x)
ENSG00000241563	CORT	protein_coding	49	12	2	2	ENSG00000175279(2x)
ENSG00000160049	DFFA	protein_coding	49	21	2	2	ENSG00000142655(1x), ENSG00000271989(1x)
ENSG00000142655	PEX14	protein_coding	49	12	2	2	ENSG00000142657(1x), ENSG00000160049(1x)
ENSG00000243267	RN7SL614P	misc_RNA	3	0	0	0	NA
ENSG00000130940	CASZ1	protein_coding	49	6	0	0	NA
ENSG00000272078	RP4-734G22.3	antisense	48	4	0	0	NA
ENSG00000225158	HSPE1P24	processed_pseudogene	0	0	0	0	NA
ENSG00000175262	C1orf127	protein_coding	46	8	0	0	NA
ENSG00000215785	CFL1P6	processed_pseudogene	7	0	0	0	NA
ENSG00000120948	TARDBP	protein_coding	49	7	0	0	NA
ENSG00000009724	MASP2	protein_coding	49	10	3	2	ENSG00000271895(3x)
ENSG00000271895	RP4-635E18.8	antisense	49	13	4	2	ENSG00000009724(3x)
ENSG00000116649	SRM	protein_coding	49	8	1	2	ENSG00000171819(1x)
ENSG00000171824	EXOSC10	protein_coding	49	22	1	2	ENSG00000226849(1x)
ENSG00000226849	RP4-635E18.7	antisense	49	20	2	2	ENSG00000171824(1x), ENSG00000271895(1x)
ENSG00000230337	RP4-635E18.6	antisense	41	5	1	2	ENSG00000011021(1x), ENSG00000177000(1x)
ENSG00000198793	MTOR	protein_coding	49	9	0	0	NA
ENSG00000225602	MTOR-AS1	antisense	1	0	0	0	NA
ENSG00000253086	RNU6-537P	snRNA	0	0	0	0	NA
ENSG00000171819	ANGPTL7	protein_coding	49	6	1	2	ENSG00000116649(1x)
ENSG00000207451	RNU6-291P	snRNA	0	0	0	0	NA
ENSG00000238173	RPL39P6	processed_pseudogene	0	0	0	0	NA
ENSG00000120942	UBIAD1	protein_coding	49	2	0	0	NA
ENSG00000238199	UBE2V2P3	processed_pseudogene	1	0	0	0	NA
ENSG00000224338	MTCYBP45	processed_pseudogene	0	0	0	0	NA
ENSG00000204624	DISP3	protein_coding	35	6	0	0	NA
ENSG00000235643	LINC01647	lincRNA	2	0	0	0	NA
ENSG00000116661	FBXO2	protein_coding	49	22	9	2.11	ENSG00000132879(9x)
ENSG00000132879	FBXO44	protein_coding	49	18	10	2.1	ENSG00000116661(9x)
ENSG00000116663	FBXO6	protein_coding	49	30	1	2	ENSG00000116661(1x)
ENSG00000116670	MAD2L2	protein_coding	49	9	2	2.5	ENSG00000116661(1x), ENSG00000132879(1x), ENSG00000162490(1x)
ENSG00000162490	DRAXIN	protein_coding	30	7	2	2	ENSG00000116670(1x), ENSG00000132879(1x)
ENSG00000177674	AGTRAP	protein_coding	49	23	0	0	NA
ENSG00000215910	C1orf167	protein_coding	5	3	0	0	NA
ENSG00000177553	RP11-56N19.5	antisense	1	1	0	0	NA
ENSG00000177000	MTHFR	protein_coding	49	34	5	2	ENSG00000011021(4x)
ENSG00000011021	CLCN6	protein_coding	49	27	8	2	ENSG00000177000(4x)
ENSG00000242349	NPPA-AS1	antisense	49	47	4	2	ENSG00000011021(3x)
ENSG00000175206	NPPA	protein_coding	49	5	1	2	ENSG00000242349(1x)
ENSG00000120937	NPPB	protein_coding	49	5	0	0	NA
ENSG00000224904	RP5-934G17.6	processed_pseudogene	7	2	0	0	NA
ENSG00000199347	RNU5E-1	snRNA	1	1	0	0	NA
ENSG00000201801	RNU5E-4P	snRNA	0	0	0	0	NA
ENSG00000116685	KIAA2013	protein_coding	49	7	1	2.5	ENSG00000083444(1x), ENSG00000116688(1x), ENSG00000116691(1x)
ENSG00000083444	PLOD1	protein_coding	49	24	1	2	ENSG00000116685(1x)
ENSG00000116688	MFN2	protein_coding	49	31	1	3	ENSG00000116685(1x), ENSG00000116691(1x)
ENSG00000270914	RP5-1077B9.5	processed_pseudogene	0	0	0	0	NA
ENSG00000116691	MIIP	protein_coding	49	16	1	3	ENSG00000116685(1x), ENSG00000116688(1x)
ENSG00000202461	Y_RNA	misc_RNA	4	0	0	0	NA
ENSG00000276869	MIR6729	miRNA	0	0	0	0	NA
ENSG00000243539	RN7SL649P	misc_RNA	0	0	0	0	NA
ENSG00000120949	TNFRSF8	protein_coding	44	3	0	0	NA
ENSG00000201135	RNU6-777P	snRNA	0	0	0	0	NA
ENSG00000227875	RPL23AP89	processed_pseudogene	0	0	0	0	NA
ENSG00000283789	MIR7846	miRNA	0	0	0	0	NA
ENSG00000028137	TNFRSF1B	protein_coding	49	6	0	0	NA
ENSG00000263676	MIR4632	miRNA	0	0	0	0	NA
ENSG00000225196	RPL10P17	processed_pseudogene	0	0	0	0	NA
ENSG00000252969	SNORA70	snoRNA	0	0	0	0	NA
ENSG00000048707	VPS13D	protein_coding	49	6	0	0	NA
ENSG00000239149	SNORA59A	snoRNA	38	3	0	0	NA
ENSG00000229484	RP5-888M10.2	lincRNA	9	0	0	0	NA
ENSG00000162496	DHRS3	protein_coding	49	6	0	0	NA
ENSG00000221340	RNU6ATAC18P	snRNA	6	2	0	0	NA
ENSG00000276830	MIR6730	miRNA	0	0	0	0	NA
ENSG00000272482	RP11-474O21.5	lincRNA	44	4	0	0	NA
ENSG00000204518	AADACL4	protein_coding	20	3	0	0	NA
ENSG00000226166	RP11-474O21.2	processed_pseudogene	0	0	0	0	NA
ENSG00000188984	AADACL3	protein_coding	4	0	0	0	NA
ENSG00000157330	C1orf158	protein_coding	12	1	0	0	NA
ENSG00000116726	PRAMEF12	protein_coding	1	0	0	0	NA
ENSG00000116721	PRAMEF1	protein_coding	1	0	0	0	NA
ENSG00000228338	LINC01784	lincRNA	1	1	0	0	NA
ENSG00000239810	PRAMEF11	protein_coding	1	1	0	0	NA
ENSG00000231103	PRAMEF30P	unprocessed_pseudogene	0	0	0	0	NA
ENSG00000179172	HNRNPCL1	protein_coding	4	0	0	0	NA
ENSG00000120952	PRAMEF2	protein_coding	1	1	0	0	NA
ENSG00000243073	PRAMEF4	protein_coding	0	0	0	0	NA
ENSG00000187545	PRAMEF10	protein_coding	1	0	0	0	NA
ENSG00000204510	PRAMEF7	protein_coding	0	0	0	0	NA
ENSG00000207434	RNU6-1072P	snRNA	0	0	0	0	NA
ENSG00000234064	PRAMEF29P	unprocessed_pseudogene	0	0	0	0	NA
ENSG00000232423	PRAMEF6	protein_coding	0	0	0	0	NA
ENSG00000274178	PRAMEF28P	unprocessed_pseudogene	1	0	0	0	NA
ENSG00000274764	PRAMEF27	protein_coding	0	0	0	0	NA
ENSG00000277058	HNRNPCL3	protein_coding	0	0	0	0	NA
ENSG00000229571	PRAMEF25	protein_coding	0	0	0	0	NA
ENSG00000277862	PRAMEF34P	unprocessed_pseudogene	0	0	0	0	NA
ENSG00000236179	PRAMEF35P	unprocessed_pseudogene	0	0	0	0	NA
ENSG00000275774	HNRNPCL2	protein_coding	1	0	0	0	NA
ENSG00000229978	PRAMEF36P	transcribed_unprocessed_pseudogene	0	0	0	0	NA
ENSG00000233336	RP13-221M14.2	lincRNA	0	0	0	0	NA
ENSG00000280267	PRAMEF26	protein_coding	0	0	0	0	NA
ENSG00000179412	HNRNPCL4	protein_coding	0	0	0	0	NA
ENSG00000204505	PRAMEF9	protein_coding	0	0	0	0	NA
ENSG00000279169	PRAMEF13	protein_coding	0	0	0	0	NA
ENSG00000279804	PRAMEF18	protein_coding	1	0	0	0	NA
ENSG00000250894	PRAMEF31P	unprocessed_pseudogene	0	0	0	0	NA
ENSG00000270601	PRAMEF5	protein_coding	0	0	0	0	NA
ENSG00000231219	PRAMEF32P	unprocessed_pseudogene	0	0	0	0	NA
ENSG00000207511	RNU6-771P	snRNA	0	0	0	0	NA
ENSG00000182330	PRAMEF8	protein_coding	0	0	0	0	NA
ENSG00000237700	PRAMEF33	protein_coding	1	0	0	0	NA
ENSG00000204501	PRAMEF15	protein_coding	0	0	0	0	NA
ENSG00000228229	RP11-219C24.10	lincRNA	0	0	0	0	NA
ENSG00000204481	PRAMEF14	protein_coding	1	1	0	0	NA
ENSG00000204480	PRAMEF19	protein_coding	1	1	0	0	NA
ENSG00000204479	PRAMEF17	protein_coding	0	0	0	0	NA
ENSG00000204478	PRAMEF20	protein_coding	1	1	0	0	NA
ENSG00000162494	LRRC38	protein_coding	40	12	1	3	ENSG00000116731(1x), ENSG00000162493(1x)
ENSG00000259961	RP4-597A16.2	antisense	7	7	0	0	NA
ENSG00000215909	BRWD1P1	processed_pseudogene	0	0	0	0	NA
ENSG00000162493	PDPN	protein_coding	49	24	1	3	ENSG00000116731(1x), ENSG00000162494(1x)
ENSG00000222952	RNA5SP41	rRNA	0	0	0	0	NA
ENSG00000237445	CTA-520D8.2	lincRNA	2	0	0	0	NA
ENSG00000253085	SCARNA11	scaRNA	0	0	0	0	NA
ENSG00000116731	PRDM2	protein_coding	49	6	1	3	ENSG00000162493(1x), ENSG00000162494(1x)
ENSG00000189337	KAZN	protein_coding	49	7	0	0	NA
ENSG00000252151	RNU6-1265P	snRNA	0	0	0	0	NA
ENSG00000231606	RP11-344F13.1	lincRNA	4	0	0	0	NA
ENSG00000234593	RP4-704D23.1	lincRNA	1	0	0	0	NA
ENSG00000235829	TBCAP2	processed_pseudogene	0	0	0	0	NA
ENSG00000175147	TMEM51-AS1	antisense	47	28	5	2	ENSG00000171729(5x)
ENSG00000171729	TMEM51	protein_coding	49	22	5	2	ENSG00000175147(5x)
ENSG00000204464	C1orf195	lincRNA	2	1	0	0	NA
ENSG00000215720	RP1-21O18.3	processed_pseudogene	3	0	0	0	NA
ENSG00000278480	RP5-903E17.2	processed_pseudogene	6	2	0	0	NA
ENSG00000142621	FHAD1	protein_coding	42	20	1	2	ENSG00000233485(1x)
ENSG00000233485	RP3-467K16.2	antisense	36	4	1	2	ENSG00000142621(1x)
ENSG00000236045	RP3-467K16.7	antisense	11	0	0	0	NA
ENSG00000228140	RP3-467K16.4	lincRNA	25	20	0	0	NA
ENSG00000142634	EFHD2	protein_coding	49	16	0	0	NA
ENSG00000162438	CTRC	protein_coding	49	3	0	0	NA
ENSG00000142615	CELA2A	protein_coding	49	3	1	2	ENSG00000215704(1x)
ENSG00000215704	CELA2B	protein_coding	48	5	2	2	ENSG00000142615(1x), ENSG00000238142(1x)
ENSG00000132906	CASP9	protein_coding	49	37	7	2.14	ENSG00000116138(4x), ENSG00000116771(4x)
ENSG00000116138	DNAJC16	protein_coding	49	19	5	2.2	ENSG00000132906(4x)
ENSG00000251866	SCARNA21	scaRNA	0	0	0	0	NA
ENSG00000272510	RP4-680D5.8	antisense	9	0	0	0	NA
ENSG00000116771	AGMAT	protein_coding	49	17	6	2.33	ENSG00000132906(4x)
ENSG00000237301	RP4-680D5.2	antisense	42	8	1	3	ENSG00000116771(1x), ENSG00000162458(1x)
ENSG00000235084	CHCHD2P6	processed_pseudogene	49	4	0	0	NA
ENSG00000252417	RNU7-179P	snRNA	0	0	0	0	NA
ENSG00000236500	CD24P1	processed_pseudogene	0	0	0	0	NA
ENSG00000197312	DDI2	protein_coding	49	15	1	2	ENSG00000237938(1x)
ENSG00000271742	RP4-680D5.9	lincRNA	4	0	0	0	NA
ENSG00000116786	PLEKHM2	protein_coding	49	14	0	0	NA
ENSG00000237938	RP11-288I21.1	antisense	49	8	1	2	ENSG00000197312(1x)
ENSG00000162461	SLC25A34	protein_coding	49	41	0	0	NA
ENSG00000224459	RP11-169K16.4	antisense	7	3	2	2	ENSG00000162460(2x)
ENSG00000162460	TMEM82	protein_coding	9	2	2	2	ENSG00000224459(2x)
ENSG00000162458	FBLIM1	protein_coding	49	15	1	3	ENSG00000116771(1x), ENSG00000237301(1x)
ENSG00000224321	RPL12P14	processed_pseudogene	28	1	0	0	NA
ENSG00000233954	UQCRHL	protein_coding	49	8	0	0	NA
ENSG00000178715	RP11-169K16.8	processed_pseudogene	49	16	3	2	ENSG00000179743(3x)
ENSG00000179743	FLJ37453	antisense	49	30	3	2	ENSG00000178715(3x)
ENSG00000065526	SPEN	protein_coding	49	4	0	0	NA
ENSG00000270620	RP1-134O19.3	unprocessed_pseudogene	0	0	0	0	NA
ENSG00000116809	ZBTB17	protein_coding	49	3	0	0	NA
ENSG00000234607	RP11-5P18.1	processed_pseudogene	0	0	0	0	NA
ENSG00000231353	RP11-5P18.3	unprocessed_pseudogene	0	0	0	0	NA
ENSG00000275503	RP11-5P18.11	processed_pseudogene	0	0	0	0	NA
ENSG00000224966	TBC1D3P6	unprocessed_pseudogene	0	0	0	0	NA
ENSG00000183888	C1orf64	protein_coding	25	3	0	0	NA
ENSG00000173641	HSPB7	protein_coding	49	22	3	2	ENSG00000186510(3x)
ENSG00000186510	CLCNKA	protein_coding	48	40	3	2	ENSG00000173641(3x)
ENSG00000232456	RP11-5P18.10	unprocessed_pseudogene	29	23	5	2.2	ENSG00000185519(5x)
ENSG00000184908	CLCNKB	protein_coding	44	24	1	3	ENSG00000185519(1x), ENSG00000232456(1x)
ENSG00000185519	FAM131C	protein_coding	48	28	6	2.17	ENSG00000232456(5x)
ENSG00000142627	EPHA2	protein_coding	49	13	0	0	NA
ENSG00000227959	RP11-276H7.2	antisense	34	5	0	0	NA
ENSG00000224621	RP11-276H7.3	antisense	23	1	0	0	NA
ENSG00000142632	ARHGEF19	protein_coding	49	45	15	2	ENSG00000237276(14x)
ENSG00000237276	ANO7L1	transcribed_unprocessed_pseudogene	49	31	15	2	ENSG00000142632(14x)
ENSG00000132881	RSG1	protein_coding	49	38	1	2	ENSG00000237276(1x)
ENSG00000233929	MT1XP1	processed_pseudogene	48	14	1	2	ENSG00000037637(1x)
ENSG00000037637	FBXO42	protein_coding	49	26	1	2	ENSG00000233929(1x)
ENSG00000055070	SZRD1	protein_coding	49	7	0	0	NA
ENSG00000226457	RP11-430L17.1	processed_pseudogene	3	0	0	0	NA
ENSG00000187144	SPATA21	protein_coding	22	6	3	2.17	ENSG00000268869(2x)
ENSG00000157191	NECAP2	protein_coding	49	18	3	2.33	ENSG00000080947(1x), ENSG00000187144(1x), ENSG00000228549(1x), ENSG00000238142(1x)
ENSG00000226029	LINC01772	lincRNA	49	33	7	2.43	ENSG00000238142(5x)
ENSG00000080947	CROCCP3	transcribed_unprocessed_pseudogene	49	22	10	2.4	ENSG00000238142(4x)
ENSG00000206652	RNU1-1	snRNA	0	0	0	0	NA
ENSG00000261135	RP4-798A10.7	lincRNA	44	15	4	2	ENSG00000080947(1x), ENSG00000227684(1x), ENSG00000235241(1x), ENSG00000280114(1x)
ENSG00000224174	RP4-798A10.4	lincRNA	2	1	0	0	NA
ENSG00000233421	LINC01783	lincRNA	41	17	6	2	ENSG00000186715(2x), ENSG00000228549(2x)
ENSG00000277344	RNU1-6P	snRNA	0	0	0	0	NA
ENSG00000268991	FAM231B	protein_coding	3	2	1	2	ENSG00000271732(1x)
ENSG00000225710	RP5-875O13.6	unprocessed_pseudogene	2	1	1	2	ENSG00000238142(1x)
ENSG00000219481	NBPF1	protein_coding	49	43	17	2.06	ENSG00000186715(7x)
ENSG00000271732	RP5-1182A14.5	lincRNA	3	2	1	2	ENSG00000268991(1x)
ENSG00000215908	CROCCP2	transcribed_unprocessed_pseudogene	49	46	13	2.08	ENSG00000219481(6x)
ENSG00000186301	MST1P2	unprocessed_pseudogene	49	39	23	2.22	ENSG00000186715(8x)
ENSG00000282143	RP1-163M9.8	lincRNA	0	0	0	0	NA
ENSG00000207513	RNU1-3	snRNA	0	0	0	0	NA
ENSG00000237847	FAM231A	protein_coding	0	0	0	0	NA
ENSG00000280114	RP5-875O13.7	unprocessed_pseudogene	13	8	6	2.83	ENSG00000268869(5x)
ENSG00000236698	EIF1AXP1	processed_pseudogene	48	7	4	3.25	ENSG00000268869(4x)
ENSG00000268869	ESPNP	transcribed_unprocessed_pseudogene	30	23	11	2.64	ENSG00000280114(5x)
ENSG00000279151	RP1-163M9.7	lincRNA	1	1	1	2	ENSG00000268869(1x)
ENSG00000279132	FAM231C	protein_coding	0	0	0	0	NA
ENSG00000282740	RP5-1182A14.7	lincRNA	0	0	0	0	NA
ENSG00000058453	CROCC	protein_coding	49	45	22	2.34	ENSG00000235241(20x)
ENSG00000227684	CROCCP4	transcribed_unprocessed_pseudogene	1	1	1	2	ENSG00000261135(1x)
ENSG00000207389	RNU1-4	snRNA	0	0	0	0	NA
ENSG00000186715	MST1L	transcribed_unprocessed_pseudogene	49	48	21	2.19	ENSG00000186301(8x)
ENSG00000223643	RP11-108M9.1	lincRNA	0	0	0	0	NA
ENSG00000230239	RP11-108M9.2	lincRNA	1	1	0	0	NA
ENSG00000263811	MIR3675	miRNA	0	0	0	0	NA
ENSG00000228549	RP11-108M9.3	lincRNA	45	23	10	2.33	ENSG00000058453(3x), ENSG00000238142(3x)
ENSG00000238142	RP11-108M9.4	lincRNA	49	46	39	2.44	ENSG00000235241(33x)
ENSG00000235241	RP11-108M9.5	processed_pseudogene	49	47	41	2.36	ENSG00000238142(33x)
ENSG00000207005	RNU1-2	snRNA	0	0	0	0	NA
ENSG00000272426	RP11-108M9.6	lincRNA	41	14	5	3.2	ENSG00000235241(3x), ENSG00000238142(3x)
ENSG00000117122	MFAP2	protein_coding	47	33	13	2.19	ENSG00000186301(5x)
ENSG00000226526	RP1-37C10.3	antisense	10	4	4	2	ENSG00000117122(3x)
ENSG00000159363	ATP13A2	protein_coding	49	15	5	2	ENSG00000058453(1x), ENSG00000117118(1x), ENSG00000117122(1x), ENSG00000186715(1x), ENSG00000226526(1x)
ENSG00000117118	SDHB	protein_coding	49	22	3	2	ENSG00000159363(1x), ENSG00000186301(1x), ENSG00000228549(1x)
ENSG00000117115	PADI2	protein_coding	49	14	0	0	NA
ENSG00000204362	RP11-380J14.1	lincRNA	11	3	1	2	ENSG00000142623(1x)
ENSG00000282843	RP11-380J14.4	lincRNA	0	0	0	0	NA
ENSG00000142623	PADI1	protein_coding	27	4	1	2	ENSG00000204362(1x)
ENSG00000142619	PADI3	protein_coding	11	3	0	0	NA
ENSG00000266634	MIR3972	miRNA	0	0	0	0	NA
ENSG00000159339	PADI4	protein_coding	48	20	0	0	NA
ENSG00000276747	PADI6	protein_coding	4	2	0	0	NA
ENSG00000179051	RCC2	protein_coding	49	12	0	0	NA
ENSG00000074964	ARHGEF10L	protein_coding	49	14	0	0	NA
ENSG00000236648	RP11-473A10.2	lincRNA	1	0	0	0	NA
ENSG00000117148	ACTL8	protein_coding	5	3	0	0	NA
ENSG00000261781	LINC01654	lincRNA	6	3	0	0	NA
ENSG00000117154	IGSF21	protein_coding	47	9	0	0	NA
ENSG00000280222	RP11-174G17.3	TEC	19	5	0	0	NA
ENSG00000230035	RP11-174G17	antisense	1	1	0	0	NA
ENSG00000225387	RP11-422P22.1	lincRNA	3	0	0	0	NA
ENSG00000179023	KLHDC7A	protein_coding	23	15	0	0	NA
ENSG00000235282	DYNLL1P3	processed_pseudogene	0	0	0	0	NA
ENSG00000225478	RP1-8B22.2	processed_pseudogene	0	0	0	0	NA
ENSG00000009709	PAX7	protein_coding	14	1	0	0	NA
ENSG00000179002	TAS1R2	protein_coding	3	1	0	0	NA
ENSG00000159423	ALDH4A1	protein_coding	49	20	0	0	NA
ENSG00000265606	MIR4695	miRNA	0	0	0	0	NA
ENSG00000221662	MIR1290	miRNA	0	0	0	0	NA
ENSG00000169991	IFFO2	protein_coding	49	7	0	0	NA
ENSG00000272084	RP5-1126H10.2	3prime_overlapping_ncRNA	49	24	5	2	ENSG00000127463(3x)
ENSG00000127481	UBR4	protein_coding	49	27	4	2	ENSG00000127463(2x), ENSG00000272084(2x)
ENSG00000230424	RP1-43E13.2	antisense	23	1	0	0	NA
ENSG00000127463	EMC1	protein_coding	49	48	7	2	ENSG00000272084(3x)
ENSG00000053372	MRTO4	protein_coding	49	31	5	2	ENSG00000211454(3x)
ENSG00000211454	AKR7L	polymorphic_pseudogene	49	12	4	2.25	ENSG00000053372(3x)
ENSG00000162482	AKR7A3	protein_coding	49	15	1	3	ENSG00000211454(2x)
ENSG00000270728	RP4-657E11.10	processed_pseudogene	48	10	2	2	ENSG00000053371(1x), ENSG00000053372(1x)
ENSG00000053371	AKR7A2	protein_coding	49	26	5	2.1	ENSG00000040487(3x)
ENSG00000200403	RNU6-1099P	snRNA	0	0	0	0	NA
ENSG00000040487	PQLC2	protein_coding	49	35	4	2.25	ENSG00000053371(3x)
ENSG00000077549	CAPZB	protein_coding	49	18	2	2	ENSG00000158747(2x)
ENSG00000240490	RN7SL277P	misc_RNA	0	0	0	0	NA
ENSG00000201609	RNU4-28P	snRNA	0	0	0	0	NA
ENSG00000235185	RP5-1056L3.1	antisense	1	0	0	0	NA
ENSG00000173436	MINOS1	protein_coding	49	17	0	0	NA
ENSG00000226396	RP5-1056L3.3	processed_pseudogene	49	2	0	0	NA
ENSG00000158747	NBL1	protein_coding	49	25	2	2	ENSG00000077549(2x)
ENSG00000158748	HTR6	protein_coding	30	8	0	0	NA
ENSG00000162542	TMCO4	protein_coding	49	14	0	0	NA
ENSG00000178828	RNF186	protein_coding	12	2	0	0	NA
ENSG00000235434	RP11-91K11.2	antisense	6	0	0	0	NA
ENSG00000169914	OTUD3	protein_coding	49	44	0	0	NA
ENSG00000188784	PLA2G2E	protein_coding	1	1	0	0	NA
ENSG00000242688	RN7SL304P	misc_RNA	0	0	0	0	NA
ENSG00000188257	PLA2G2A	protein_coding	49	14	0	0	NA
ENSG00000127472	PLA2G5	protein_coding	48	33	0	0	NA
ENSG00000117215	PLA2G2D	protein_coding	22	3	0	0	NA
ENSG00000158786	PLA2G2F	protein_coding	8	3	0	0	NA
ENSG00000227066	RP3-340N1.2	lincRNA	32	24	0	0	NA
ENSG00000187980	PLA2G2C	protein_coding	21	7	0	0	NA
ENSG00000225986	UBXN10-AS1	antisense	41	11	3	2.33	ENSG00000162543(2x), ENSG00000162545(2x)
ENSG00000162543	UBXN10	protein_coding	47	8	2	2.5	ENSG00000225986(2x)
ENSG00000228105	LINC01757	lincRNA	1	1	0	0	NA
ENSG00000158816	VWA5B1	protein_coding	18	8	0	0	NA
ENSG00000226664	RP4-745E8.2	antisense	0	0	0	0	NA
ENSG00000236963	LINC01141	lincRNA	18	1	0	0	NA
ENSG00000226487	RP4-749H3.2	lincRNA	1	0	0	0	NA
ENSG00000162545	CAMK2N1	protein_coding	49	18	6	2.17	ENSG00000090432(2x), ENSG00000183114(2x), ENSG00000225986(2x)
ENSG00000090432	MUL1	protein_coding	49	45	3	2	ENSG00000162545(2x)
ENSG00000215520	RPS4XP4	processed_pseudogene	1	0	0	0	NA
ENSG00000183114	FAM43B	protein_coding	47	20	3	2	ENSG00000162545(2x)
ENSG00000158825	CDA	protein_coding	49	39	8	2	ENSG00000117242(6x)
ENSG00000158828	PINK1	protein_coding	49	16	2	2	ENSG00000158825(2x)
ENSG00000117242	PINK1-AS	antisense	49	40	6	2	ENSG00000158825(6x)
ENSG00000244038	DDOST	protein_coding	49	9	0	0	NA
ENSG00000117245	KIF17	protein_coding	48	26	0	0	NA
ENSG00000235432	RP5-930J4.5	unprocessed_pseudogene	0	0	0	0	NA
ENSG00000189410	SH2D5	protein_coding	46	8	0	0	NA
ENSG00000233069	RP5-930J4.2	antisense	1	1	0	0	NA
ENSG00000127483	HP1BP3	protein_coding	49	6	0	0	NA
ENSG00000075151	EIF4G3	protein_coding	49	22	0	0	NA
ENSG00000251914	RNU7-200P	snRNA	0	0	0	0	NA
ENSG00000221808	MIR1256	miRNA	0	0	0	0	NA
ENSG00000233072	RPS15AP6	processed_pseudogene	2	0	0	0	NA
ENSG00000236073	RP11-487E1.2	processed_pseudogene	0	0	0	0	NA
ENSG00000235112	HSPE1P27	processed_pseudogene	0	0	0	0	NA
ENSG00000117298	ECE1	protein_coding	49	9	0	0	NA
ENSG00000236936	RP3-329E20.2	antisense	14	1	0	0	NA
ENSG00000231105	RP5-1071N3.1	antisense	45	3	0	0	NA
ENSG00000236216	PPP1R11P1	processed_pseudogene	1	0	0	0	NA
ENSG00000228823	RP11-293F5.8	unprocessed_pseudogene	1	0	0	0	NA
ENSG00000236009	RP11-293F5.1	lincRNA	0	0	0	0	NA
ENSG00000227001	NBPF2P	unprocessed_pseudogene	48	47	22	2	ENSG00000142794(22x)
ENSG00000187952	HS6ST1P1	processed_pseudogene	49	4	0	0	NA
ENSG00000186543	CROCCP5	unprocessed_pseudogene	0	0	0	0	NA
ENSG00000142794	NBPF3	protein_coding	49	49	23	2	ENSG00000227001(22x)
ENSG00000176378	PFN1P10	processed_pseudogene	0	0	0	0	NA
ENSG00000162551	ALPL	protein_coding	49	9	1	2	ENSG00000142794(1x)
ENSG00000233431	RP11-63N8.3	antisense	7	2	0	0	NA
ENSG00000076864	RAP1GAP	protein_coding	49	15	0	0	NA
ENSG00000090686	USP48	protein_coding	49	25	0	0	NA
ENSG00000231978	RP11-132G19.3	processed_pseudogene	0	0	0	0	NA
ENSG00000187942	LDLRAD2	protein_coding	49	9	5	2	ENSG00000142798(5x)
ENSG00000142798	HSPG2	protein_coding	49	27	5	2	ENSG00000187942(5x)
ENSG00000232037	RP11-26H16.1	processed_pseudogene	0	0	0	0	NA
ENSG00000283234	RP11-26H16.4	transcribed_unitary_pseudogene	2	2	1	2	ENSG00000219073(1x)
ENSG00000219073	CELA3B	protein_coding	49	5	1	2	ENSG00000201919(1x), ENSG00000283234(1x)
ENSG00000273610	RN7SL386P	misc_RNA	1	1	1	2	ENSG00000201919(1x)
ENSG00000201919	RNU6-1022P	snRNA	1	1	1	2	ENSG00000219073(1x), ENSG00000273610(1x)
ENSG00000142789	CELA3A	protein_coding	49	2	0	0	NA
ENSG00000278124	RN7SL186P	misc_RNA	1	1	0	0	NA
ENSG00000201273	RNU6-776P	snRNA	1	1	0	0	NA
ENSG00000228397	LINC01635	lincRNA	9	7	0	0	NA
ENSG00000218510	LINC00339	lincRNA	49	49	0	0	NA
ENSG00000070831	CDC42	protein_coding	49	11	0	0	NA
ENSG00000230068	CDC42-IT1	sense_intronic	14	5	0	0	NA
ENSG00000271428	RP1-224A6.8	processed_pseudogene	11	1	0	0	NA
ENSG00000271840	RP1-224A6.9	lincRNA	48	5	0	0	NA
ENSG00000162552	WNT4	protein_coding	48	11	0	0	NA
ENSG00000266564	MIR4418	miRNA	0	0	0	0	NA
ENSG00000234397	RP11-415K20.1	processed_pseudogene	1	0	0	0	NA
ENSG00000279625	RP11-415K20.2	TEC	1	0	0	0	NA
ENSG00000184677	ZBTB40	protein_coding	49	23	2	2	ENSG00000070886(2x)
ENSG00000237200	ZBTB40-IT1	sense_intronic	32	2	0	0	NA
ENSG00000070886	EPHA8	protein_coding	23	8	2	2	ENSG00000184677(2x)
ENSG00000276835	MIR6127	miRNA	0	0	0	0	NA
ENSG00000173372	C1QA	protein_coding	49	8	0	0	NA
ENSG00000159189	C1QC	protein_coding	49	5	0	0	NA
ENSG00000173369	C1QB	protein_coding	49	7	0	0	NA
ENSG00000133216	EPHB2	protein_coding	49	17	0	0	NA
ENSG00000265422	MIR4684	miRNA	0	0	0	0	NA
ENSG00000225952	RP11-69E9.1	antisense	0	0	0	0	NA
ENSG00000264014	MIR4253	miRNA	0	0	0	0	NA
ENSG00000215906	LACTBL1	protein_coding	2	1	0	0	NA
ENSG00000227868	C1orf234	protein_coding	18	1	0	0	NA
ENSG00000004487	KDM1A	protein_coding	49	16	0	0	NA
ENSG00000240553	RP1-184J9.2	antisense	1	0	0	0	NA
ENSG00000263793	MIR3115	miRNA	0	0	0	0	NA
ENSG00000266802	MIR4419A	miRNA	0	0	0	0	NA
ENSG00000169641	LUZP1	protein_coding	49	26	0	0	NA
ENSG00000229010	RP5-979D14.1	processed_pseudogene	2	0	0	0	NA
ENSG00000206935	RNU6-514P	snRNA	0	0	0	0	NA
ENSG00000252578	RNU6-135P	snRNA	0	0	0	0	NA
ENSG00000179546	HTR1D	protein_coding	24	10	0	0	NA
ENSG00000215381	RP5-1057J7.1	processed_pseudogene	1	0	0	0	NA
ENSG00000261326	LINC01355	lincRNA	49	3	0	0	NA
ENSG00000125944	HNRNPR	protein_coding	49	1	0	0	NA
ENSG00000125945	ZNF436	protein_coding	49	34	30	2.1	ENSG00000249087(30x)
ENSG00000249087	ZNF436-AS1	antisense	49	35	30	2.1	ENSG00000125945(30x)
ENSG00000271420	RP5-1057J7.7	lincRNA	42	3	1	2	ENSG00000204219(1x)
ENSG00000204219	TCEA3	protein_coding	49	29	7	2.43	ENSG00000088280(3x), ENSG00000125945(3x), ENSG00000249087(3x)
ENSG00000232482	RP4-654C18.1	processed_pseudogene	0	0	0	0	NA
ENSG00000088280	ASAP3	protein_coding	49	29	3	2	ENSG00000204219(3x)
ENSG00000007968	E2F2	protein_coding	35	8	0	0	NA
ENSG00000235052	RP1-150O5.3	lincRNA	21	0	0	0	NA
ENSG00000117318	ID3	protein_coding	49	3	0	0	NA
ENSG00000197880	MDS2	protein_coding	27	4	0	0	NA
ENSG00000229239	RP11-223J15.2	unprocessed_pseudogene	1	0	0	0	NA
ENSG00000142676	RPL11	protein_coding	49	6	0	0	NA
ENSG00000011007	ELOA	protein_coding	49	3	0	0	NA
ENSG00000236810	ELOA-AS1	antisense	49	8	0	0	NA
ENSG00000057757	PITHD1	protein_coding	49	15	0	0	NA
ENSG00000011009	LYPLA2	protein_coding	49	3	0	0	NA
ENSG00000117308	GALE	protein_coding	49	5	0	0	NA
ENSG00000117305	HMGCL	protein_coding	49	25	1	2	ENSG00000179163(1x)
ENSG00000179163	FUCA1	protein_coding	49	20	1	2	ENSG00000117305(1x)
ENSG00000188822	CNR2	protein_coding	14	6	0	0	NA
ENSG00000229106	BTBD6P1	processed_pseudogene	6	1	0	0	NA
ENSG00000232557	RP11-4M23.3	antisense	0	0	0	0	NA
ENSG00000264926	MIR378F	miRNA	0	0	0	0	NA
ENSG00000230228	RP11-4M23.4	processed_pseudogene	0	0	0	0	NA
ENSG00000189266	PNRC2	protein_coding	49	21	2	2	ENSG00000188529(2x)
ENSG00000188529	SRSF10	protein_coding	49	8	2	2	ENSG00000189266(2x)
ENSG00000215905	RP11-4M23.7	processed_pseudogene	0	0	0	0	NA
ENSG00000225315	RP11-293P20.2	antisense	5	2	0	0	NA
ENSG00000142661	MYOM3	protein_coding	37	14	2	2	ENSG00000142677(2x)
ENSG00000230703	RP11-293P20.4	antisense	0	0	0	0	NA
ENSG00000142677	IL22RA1	protein_coding	44	17	6	2	ENSG00000185436(4x)
ENSG00000185436	IFNLR1	protein_coding	48	21	5	2.2	ENSG00000142677(4x)
ENSG00000230023	RP11-10N16.2	lincRNA	13	2	1	3	ENSG00000158055(1x), ENSG00000185436(1x)
ENSG00000232298	RP11-10N16.3	antisense	6	2	0	0	NA
ENSG00000158055	GRHL3	protein_coding	47	7	1	3	ENSG00000185436(1x), ENSG00000230023(1x)
ENSG00000001460	STPG1	protein_coding	49	32	7	2	ENSG00000001461(7x)
ENSG00000001461	NIPAL3	protein_coding	49	22	9	2.11	ENSG00000001460(7x)
ENSG00000117602	RCAN3	protein_coding	49	13	3	2.33	ENSG00000001461(2x), ENSG00000184454(2x)
ENSG00000264443	RP4-594I10.3	lincRNA	9	5	0	0	NA
ENSG00000184454	NCMAP	protein_coding	45	16	2	2.5	ENSG00000117602(2x)
ENSG00000227312	RP11-496D1.2	processed_pseudogene	0	0	0	0	NA
ENSG00000239106	Y_RNA	misc_RNA	0	0	0	0	NA
ENSG00000133226	SRRM1	protein_coding	49	4	0	0	NA
ENSG00000169504	CLIC4	protein_coding	49	9	0	0	NA
ENSG00000238482	RNU6-1208P	snRNA	0	0	0	0	NA
ENSG00000020633	RUNX3	protein_coding	49	5	0	0	NA
ENSG00000278034	MIR6731	miRNA	0	0	0	0	NA
ENSG00000229162	RP11-84D1.1	antisense	13	3	0	0	NA
ENSG00000261025	RP11-84D1.2	lincRNA	1	0	0	0	NA
ENSG00000264371	MIR4425	miRNA	0	0	0	0	NA
ENSG00000233755	RP4-799D16.1	lincRNA	2	1	0	0	NA
ENSG00000233419	RP4-781L3.1	processed_pseudogene	1	0	0	0	NA
ENSG00000231953	RP4-706G24.1	antisense	1	1	0	0	NA
ENSG00000117614	SYF2	protein_coding	49	13	0	0	NA
ENSG00000117616	RSRP1	protein_coding	49	3	2	5	ENSG00000183726(3x), ENSG00000224183(3x)
ENSG00000272432	RP3-465N24.6	lincRNA	49	15	8	4.12	ENSG00000187010(9x)
ENSG00000261349	RP3-465N24.5	unprocessed_pseudogene	49	48	48	3.31	ENSG00000187010(47x)
ENSG00000187010	RHD	protein_coding	49	49	49	3.29	ENSG00000224183(47x), ENSG00000261349(47x)
ENSG00000224183	SDHDP6	processed_pseudogene	48	47	47	3.34	ENSG00000187010(47x)
ENSG00000259984	RP11-335G20.7	unprocessed_pseudogene	0	0	0	0	NA
ENSG00000183726	TMEM50A	protein_coding	49	26	13	3.62	ENSG00000224183(9x)
ENSG00000188672	RHCE	protein_coding	49	46	6	2.17	ENSG00000183726(5x)
ENSG00000238084	RP3-469D22.1	processed_pseudogene	19	1	0	0	NA
ENSG00000204178	TMEM57	protein_coding	49	17	3	2.33	ENSG00000183726(2x), ENSG00000188672(2x)
ENSG00000157978	LDLRAP1	protein_coding	49	45	1	6	ENSG00000117616(1x), ENSG00000183726(1x), ENSG00000187010(1x), ENSG00000224183(1x), ENSG00000261349(1x)
ENSG00000225643	RP11-70P17.1	lincRNA	49	3	0	0	NA
ENSG00000117643	MAN1C1	protein_coding	49	13	0	0	NA
ENSG00000233478	RP1-187B23.1	antisense	42	3	0	0	NA
ENSG00000162430	SELENON	protein_coding	49	13	1	2	ENSG00000117640(1x), ENSG00000127423(1x)
ENSG00000228172	RP1-317E23.3	antisense	49	13	3	2.33	ENSG00000117640(3x)
ENSG00000117640	MTFR1L	protein_coding	49	31	9	2.22	ENSG00000127423(5x)
ENSG00000127423	AUNIP	protein_coding	49	7	6	2.33	ENSG00000117640(5x)
ENSG00000236528	RP1-125I3.2	antisense	0	0	0	0	NA
ENSG00000182749	PAQR7	protein_coding	49	9	2	2.5	ENSG00000117640(2x)
ENSG00000207302	Y_RNA	misc_RNA	0	0	0	0	NA
ENSG00000117632	STMN1	protein_coding	49	12	0	0	NA
ENSG00000229786	SNRPFP2	processed_pseudogene	6	1	0	0	NA
ENSG00000223624	RP1-125I3.4	processed_pseudogene	1	0	0	0	NA
ENSG00000283938	MIR3917	miRNA	0	0	0	0	NA
ENSG00000158006	PAFAH2	protein_coding	49	16	2	2.5	ENSG00000158008(2x)
ENSG00000207237	RNU6-110P	snRNA	0	0	0	0	NA
ENSG00000252190	SCARNA17	scaRNA	0	0	0	0	NA
ENSG00000252691	SCARNA18	scaRNA	0	0	0	0	NA
ENSG00000158008	EXTL1	protein_coding	46	15	2	2.5	ENSG00000158006(2x)
ENSG00000158014	SLC30A2	protein_coding	30	4	1	2	ENSG00000284309(1x)
ENSG00000284309	RP11-96L14.9	bidirectional_promoter_lncRNA	7	3	1	2	ENSG00000158014(1x)
ENSG00000158022	TRIM63	protein_coding	49	12	0	0	NA
ENSG00000175087	PDIK1L	protein_coding	49	14	1	3	ENSG00000158006(1x), ENSG00000158008(1x)
ENSG00000197245	FAM110D	protein_coding	47	35	0	0	NA
ENSG00000282872	RP11-96L14.8	protein_coding	3	1	0	0	NA
ENSG00000236782	RP11-96L14.7	protein_coding	48	17	9	2.22	ENSG00000142675(9x)
ENSG00000142684	ZNF593	protein_coding	0	0	0	0	NA
ENSG00000142675	CNKSR1	protein_coding	49	43	10	2.2	ENSG00000236782(9x)
ENSG00000188782	CATSPER4	protein_coding	8	5	3	2.67	ENSG00000142675(3x)
ENSG00000236155	RP11-231P20.2	transcribed_unprocessed_pseudogene	43	8	0	0	NA
ENSG00000278572	RP11-231P20.6	unprocessed_pseudogene	0	0	0	0	NA
ENSG00000130695	CEP85	protein_coding	49	35	2	2	ENSG00000176083(1x), ENSG00000176092(1x)
ENSG00000270733	RP11-231P20.5	processed_pseudogene	5	1	0	0	NA
ENSG00000142669	SH3BGRL3	protein_coding	49	22	0	0	NA
ENSG00000158062	UBXN11	protein_coding	49	21	0	0	NA
ENSG00000169442	CD52	protein_coding	49	25	0	0	NA
ENSG00000176092	AIM1L	protein_coding	29	11	1	2	ENSG00000130695(1x)
ENSG00000225854	RP11-569G9.7	processed_pseudogene	8	3	0	0	NA
ENSG00000176083	ZNF683	protein_coding	38	13	1	2	ENSG00000130695(1x)
ENSG00000131914	LIN28A	protein_coding	1	0	0	0	NA
ENSG00000117682	DHDDS	protein_coding	49	17	2	2	ENSG00000175793(1x), ENSG00000198830(1x)
ENSG00000223583	RP3-476K8.4	processed_pseudogene	31	1	0	0	NA
ENSG00000225891	RP3-476K8.3	antisense	46	3	0	0	NA
ENSG00000198830	HMGN2	protein_coding	49	22	1	2	ENSG00000117682(1x)
ENSG00000224129	DPPA2P2	processed_pseudogene	2	0	0	0	NA
ENSG00000117676	RPS6KA1	protein_coding	49	9	0	0	NA
ENSG00000238705	MIR1976	miRNA	0	0	0	0	NA
ENSG00000243905	RN7SL679P	misc_RNA	0	0	0	0	NA
ENSG00000252802	Y_RNA	misc_RNA	0	0	0	0	NA
ENSG00000252429	RNU7-29P	snRNA	0	0	0	0	NA
ENSG00000229247	RP11-492M19.3	processed_pseudogene	0	0	0	0	NA
ENSG00000238316	snoU13	snoRNA	0	0	0	0	NA
ENSG00000235069	RP4-785J1.1	processed_pseudogene	0	0	0	0	NA
ENSG00000260063	RP5-968P14.2	antisense	49	20	1	2	ENSG00000060642(1x)
ENSG00000117713	ARID1A	protein_coding	49	4	0	0	NA
ENSG00000060642	PIGV	protein_coding	49	33	1	2	ENSG00000260063(1x)
ENSG00000241188	RN7SL165P	misc_RNA	0	0	0	0	NA
ENSG00000204160	ZDHHC18	protein_coding	49	16	0	0	NA
ENSG00000175793	SFN	protein_coding	49	8	1	2	ENSG00000117682(1x)
ENSG00000142751	GPN2	protein_coding	49	5	0	0	NA
ENSG00000198746	GPATCH3	protein_coding	49	3	0	0	NA
ENSG00000090273	NUDC	protein_coding	49	25	0	0	NA
ENSG00000131910	NR0B2	protein_coding	21	5	0	0	NA
ENSG00000175707	KDF1	protein_coding	42	10	0	0	NA
ENSG00000172746	RPL12P13	unprocessed_pseudogene	0	0	0	0	NA
ENSG00000224064	RP11-344H11.5	processed_pseudogene	1	0	0	0	NA
ENSG00000225294	OSTCP2	processed_pseudogene	1	0	0	0	NA
ENSG00000253368	TRNP1	protein_coding	49	9	0	0	NA
ENSG00000158246	FAM46B	protein_coding	49	3	0	0	NA
ENSG00000090020	SLC9A1	protein_coding	49	13	0	0	NA
ENSG00000229985	RP11-40H20.5	processed_pseudogene	0	0	0	0	NA
ENSG00000214973	CHCHD3P3	processed_pseudogene	5	0	0	0	NA
ENSG00000225159	NPM1P39	processed_pseudogene	46	2	0	0	NA
ENSG00000225990	SNRPEP7	processed_pseudogene	0	0	0	0	NA
ENSG00000224311	RP11-40H20.4	antisense	1	0	0	0	NA
ENSG00000142784	WDTC1	protein_coding	49	7	0	0	NA
ENSG00000252098	Y_RNA	misc_RNA	0	0	0	0	NA
ENSG00000243659	RP11-4K3__A.3	processed_pseudogene	24	1	0	0	NA
ENSG00000186501	TMEM222	protein_coding	49	36	0	0	NA
ENSG00000206888	RNU6-48P	snRNA	0	0	0	0	NA
ENSG00000241547	ACTG1P20	processed_pseudogene	49	3	0	0	NA
ENSG00000142765	SYTL1	protein_coding	49	10	1	2	ENSG00000142733(1x)
ENSG00000142733	MAP3K6	protein_coding	49	30	1	2	ENSG00000142765(1x)
ENSG00000142748	FCN3	protein_coding	49	10	0	0	NA
ENSG00000174950	CD164L2	protein_coding	29	13	0	0	NA
ENSG00000231207	RP1-144C9.2	processed_pseudogene	0	0	0	0	NA
ENSG00000181773	GPR3	protein_coding	49	3	0	0	NA
ENSG00000158195	WASF2	protein_coding	49	11	0	0	NA
ENSG00000241169	RP4-752I6.1	lincRNA	0	0	0	0	NA
ENSG00000237429	RP1-159A19.4	antisense	33	3	0	0	NA
ENSG00000126705	AHDC1	protein_coding	49	7	0	0	NA
ENSG00000000938	FGR	protein_coding	49	12	0	0	NA
ENSG00000235912	RP1-159A19.3	processed_pseudogene	48	1	0	0	NA
ENSG00000233975	RP11-288L9.1	lincRNA	12	0	0	0	NA
ENSG00000126709	IFI6	protein_coding	49	6	0	0	NA
ENSG00000225886	RP11-288L9.4	antisense	42	11	0	0	NA
ENSG00000206767	RNU6-949P	snRNA	0	0	0	0	NA
ENSG00000226662	CHMP1AP1	processed_pseudogene	0	0	0	0	NA
ENSG00000207095	RNU6-424P	snRNA	0	0	0	0	NA
ENSG00000009780	FAM76A	protein_coding	49	4	0	0	NA
ENSG00000231344	RP3-426I6.2	processed_pseudogene	23	3	0	0	NA
ENSG00000230833	RPEP3	processed_pseudogene	0	0	0	0	NA
ENSG00000117758	STX12	protein_coding	49	3	0	0	NA
ENSG00000269971	RP3-426I6.5	sense_intronic	19	0	0	0	NA
ENSG00000270031	RP3-426I6.6	sense_intronic	49	7	0	0	NA
ENSG00000223062	RNU6-1245P	snRNA	0	0	0	0	NA
ENSG00000117751	PPP1R8	protein_coding	49	3	0	0	NA
ENSG00000252947	SCARNA1	scaRNA	0	0	0	0	NA
ENSG00000130775	THEMIS2	protein_coding	49	18	0	0	NA
ENSG00000117748	RPA2	protein_coding	49	48	0	0	NA
ENSG00000130768	SMPDL3B	protein_coding	45	15	0	0	NA
ENSG00000227050	RP11-460I13.2	antisense	0	0	0	0	NA
ENSG00000158156	XKR8	protein_coding	49	10	0	0	NA
ENSG00000158161	EYA3	protein_coding	49	40	0	0	NA
ENSG00000238231	RP11-460I13.6	processed_pseudogene	34	2	0	0	NA
ENSG00000240750	RN7SL559P	misc_RNA	0	0	0	0	NA
ENSG00000228589	SPCS2P4	processed_pseudogene	49	0	0	0	NA
ENSG00000228943	RP5-1053E7.2	processed_pseudogene	0	0	0	0	NA
ENSG00000214812	RP5-1053E7.3	processed_pseudogene	1	0	0	0	NA
ENSG00000253005	RNU6-176P	snRNA	0	0	0	0	NA
ENSG00000169403	PTAFR	protein_coding	49	15	0	0	NA
ENSG00000126698	DNAJC8	protein_coding	49	18	3	2.67	ENSG00000130770(3x), ENSG00000270605(3x)
ENSG00000130770	ATPIF1	protein_coding	49	31	14	2.14	ENSG00000270605(13x)
ENSG00000270605	RP5-1092A3.4	antisense	49	43	15	2.13	ENSG00000130770(13x)
ENSG00000271398	RP5-1092A3.5	lincRNA	4	3	1	2	ENSG00000270605(1x)
ENSG00000130766	SESN2	protein_coding	49	6	0	0	NA
ENSG00000130772	MED18	protein_coding	49	3	0	0	NA
ENSG00000204138	PHACTR4	protein_coding	49	37	1	2	ENSG00000162419(1x)
ENSG00000206779	Y_RNA	misc_RNA	0	0	0	0	NA
ENSG00000229820	RP1-308E4.1	processed_pseudogene	0	0	0	0	NA
ENSG00000221216	RNU6ATAC27P	snRNA	0	0	0	0	NA
ENSG00000180198	RCC1	protein_coding	49	28	0	0	NA
ENSG00000274266	SNORA73A	snoRNA	47	4	0	0	NA
ENSG00000200087	SNORA73B	snoRNA	49	6	0	0	NA
ENSG00000231468	PRDX3P2	processed_pseudogene	10	1	0	0	NA
ENSG00000279443	RP4-669K10.8	TEC	48	6	0	0	NA
ENSG00000180098	TRNAU1AP	protein_coding	49	1	0	0	NA
ENSG00000197989	SNHG12	antisense	49	13	0	0	NA
ENSG00000221539	SNORD99	snoRNA	0	0	0	0	NA
ENSG00000278274	SNORA61	snoRNA	49	5	0	0	NA
ENSG00000273544	SNORA44	snoRNA	49	17	0	0	NA
ENSG00000274582	SNORA16A	snoRNA	0	0	0	0	NA
ENSG00000120656	TAF12	protein_coding	49	3	0	0	NA
ENSG00000188060	RAB42	protein_coding	49	4	0	0	NA
ENSG00000229388	LINC01715	lincRNA	49	5	0	0	NA
ENSG00000274978	RNU11	snRNA	0	0	0	0	NA
ENSG00000162419	GMEB1	protein_coding	49	8	1	2	ENSG00000204138(1x)
ENSG00000252777	SCARNA24	scaRNA	0	0	0	0	NA
ENSG00000198492	YTHDF2	protein_coding	49	7	0	0	NA
ENSG00000116329	OPRD1	protein_coding	31	7	1	2	ENSG00000159023(1x)
ENSG00000233427	RP1-212P9.3	antisense	3	1	0	0	NA
ENSG00000199756	Y_RNA	misc_RNA	0	0	0	0	NA
ENSG00000159023	EPB41	protein_coding	49	13	1	2	ENSG00000116329(1x)
ENSG00000225616	RP4-604A21.1	processed_pseudogene	1	0	0	0	NA
ENSG00000206704	Y_RNA	misc_RNA	0	0	0	0	NA
ENSG00000277958	Metazoa_SRP	misc_RNA	0	0	0	0	NA
ENSG00000253304	TMEM200B	protein_coding	48	13	0	0	NA
ENSG00000225750	RP11-242O24.3	lincRNA	0	0	0	0	NA
ENSG00000116350	SRSF4	protein_coding	49	4	0	0	NA
ENSG00000277916	uc_338	misc_RNA	37	1	0	0	NA
ENSG00000116353	MECR	protein_coding	49	28	0	0	NA
ENSG00000237934	RP11-467D18.2	antisense	24	2	0	0	NA
ENSG00000060656	PTPRU	protein_coding	49	20	0	0	NA
ENSG00000230523	LINC01756	lincRNA	1	0	0	0	NA
ENSG00000225011	RP11-810H18.1	unprocessed_pseudogene	0	0	0	0	NA
ENSG00000228176	RP4-656G21.1	lincRNA	1	0	0	0	NA
ENSG00000270927	RP11-179G8.1	processed_pseudogene	0	0	0	0	NA
ENSG00000233399	LINC01648	lincRNA	3	1	0	0	NA
ENSG00000233372	RP5-893G23.1	lincRNA	0	0	0	0	NA
ENSG00000231251	RP3-357I16.1	processed_pseudogene	0	0	0	0	NA
ENSG00000236335	RP4-591L5.1	lincRNA	1	1	0	0	NA
ENSG00000231949	RP4-591L5.2	lincRNA	0	0	0	0	NA
ENSG00000162510	MATN1	protein_coding	44	2	0	0	NA
ENSG00000186056	MATN1-AS1	antisense	49	21	0	0	NA
ENSG00000162511	LAPTM5	protein_coding	49	11	0	0	NA
ENSG00000264773	MIR4420	miRNA	0	0	0	0	NA
ENSG00000229607	RP5-1125N11.1	lincRNA	0	0	0	0	NA
ENSG00000223382	LINC01778	lincRNA	40	9	2	2	ENSG00000162512(2x)
ENSG00000222784	RN7SKP91	misc_RNA	0	0	0	0	NA
ENSG00000235143	RP1-65J11.5	antisense	1	0	0	0	NA
ENSG00000162512	SDC3	protein_coding	49	18	2	2	ENSG00000223382(2x)
ENSG00000266210	RN7SL371P	misc_RNA	1	0	0	0	NA
ENSG00000134644	PUM1	protein_coding	49	6	0	0	NA
ENSG00000237329	RP11-201O14.1	processed_pseudogene	0	0	0	0	NA
ENSG00000232768	RP11-201O14.2	processed_pseudogene	0	0	0	0	NA
ENSG00000215900	SELENOWP1	processed_pseudogene	0	0	0	0	NA
ENSG00000225142	RP11-490K7.1	processed_pseudogene	0	0	0	0	NA
ENSG00000084628	NKAIN1	protein_coding	41	14	1	2	ENSG00000121766(1x)
ENSG00000060688	SNRNP40	protein_coding	49	4	0	0	NA
ENSG00000229447	RP11-490K7.4	processed_pseudogene	49	13	1	2	ENSG00000121766(1x)
ENSG00000121766	ZCCHC17	protein_coding	49	20	3	2	ENSG00000084628(1x), ENSG00000121769(1x), ENSG00000229447(1x)
ENSG00000229044	RP11-266K22.2	antisense	3	0	0	0	NA
ENSG00000121769	FABP3	protein_coding	49	17	2	2	ENSG00000121766(1x), ENSG00000168528(1x)
ENSG00000168528	SERINC2	protein_coding	49	30	1	2	ENSG00000121769(1x)
ENSG00000215899	RP11-439L8.2	processed_pseudogene	2	0	0	0	NA
ENSG00000206981	RNU6-40P	snRNA	0	0	0	0	NA
ENSG00000260386	LINC01225	transcribed_unitary_pseudogene	4	1	1	2	ENSG00000284543(1x)
ENSG00000265961	Y_RNA	misc_RNA	0	0	0	0	NA
ENSG00000284543	LINC01226	processed_transcript	6	3	1	2	ENSG00000260386(1x)
ENSG00000229167	RP11-73M7.1	antisense	29	1	0	0	NA
ENSG00000142910	TINAGL1	protein_coding	49	7	0	0	NA
ENSG00000121764	HCRTR1	protein_coding	41	10	1	2	ENSG00000162517(1x)
ENSG00000162517	PEF1	protein_coding	49	28	1	2	ENSG00000121764(1x)
ENSG00000235790	RP11-73M7.6	antisense	48	16	11	2	ENSG00000084636(11x)
ENSG00000264078	RP11-73M7.9	antisense	5	0	0	0	NA
ENSG00000084636	COL16A1	protein_coding	49	29	11	2	ENSG00000235790(11x)
ENSG00000121753	ADGRB2	protein_coding	49	9	1	2	ENSG00000084636(1x)
ENSG00000266580	MIR4254	miRNA	0	0	0	0	NA
ENSG00000254545	RP11-84A19.3	antisense	0	0	0	0	NA
ENSG00000134668	SPOCD1	protein_coding	44	20	0	0	NA
ENSG00000203620	RP11-84A19.2	lincRNA	7	0	0	0	NA
ENSG00000269967	RP11-84A19.4	lincRNA	42	1	0	0	NA
ENSG00000184007	PTP4A2	protein_coding	49	13	0	0	NA
ENSG00000228634	RP4-534N18.2	lincRNA	20	0	0	0	NA
ENSG00000121774	KHDRBS1	protein_coding	49	3	0	0	NA
ENSG00000203325	RP11-277A4.4	antisense	13	2	0	0	NA
ENSG00000121775	TMEM39B	protein_coding	49	13	0	0	NA
ENSG00000266203	MIR5585	miRNA	0	0	0	0	NA
ENSG00000276493	Metazoa_SRP	misc_RNA	0	0	0	0	NA
ENSG00000025800	KPNA6	protein_coding	49	11	0	0	NA
ENSG00000084652	TXLNA	protein_coding	49	8	1	2	ENSG00000160055(1x)
ENSG00000160050	CCDC28B	protein_coding	49	1	0	0	NA
ENSG00000224066	RP4-622L5.7	antisense	49	9	0	0	NA
ENSG00000160051	IQCC	protein_coding	49	3	0	0	NA
ENSG00000222046	DCDC2B	protein_coding	47	2	0	0	NA
ENSG00000160055	TMEM234	protein_coding	49	8	1	2	ENSG00000084652(1x)
ENSG00000084623	EIF3I	protein_coding	49	5	0	0	NA
ENSG00000220785	MTMR9LP	transcribed_unprocessed_pseudogene	49	21	0	0	NA
ENSG00000183615	FAM167B	protein_coding	49	8	0	0	NA
ENSG00000182866	LCK	protein_coding	48	3	0	0	NA
ENSG00000277617	Metazoa_SRP	misc_RNA	0	0	0	0	NA
ENSG00000252450	Y_RNA	misc_RNA	0	0	0	0	NA
ENSG00000116478	HDAC1	protein_coding	49	12	0	0	NA
ENSG00000175130	MARCKSL1	protein_coding	49	3	0	0	NA
ENSG00000233775	RP4-811H24.9	lincRNA	26	0	0	0	NA
ENSG00000162526	TSSK3	protein_coding	49	18	5	2.2	ENSG00000225828(4x)
ENSG00000225828	FAM229A	protein_coding	49	8	4	2.25	ENSG00000162526(4x)
ENSG00000160058	BSDC1	protein_coding	49	5	2	2.5	ENSG00000162526(2x)
ENSG00000224333	GAPDHP20	processed_pseudogene	2	0	0	0	NA
ENSG00000270850	RP11-395N6.4	processed_pseudogene	0	0	0	0	NA
ENSG00000229259	LRRC37A12P	unprocessed_pseudogene	3	1	0	0	NA
ENSG00000263529	RN7SL122P	misc_RNA	0	0	0	0	NA
ENSG00000273274	ZBTB8B	protein_coding	20	1	0	0	NA
ENSG00000160062	ZBTB8A	protein_coding	49	2	0	0	NA
ENSG00000176261	ZBTB8OS	protein_coding	49	6	0	0	NA
ENSG00000200591	Y_RNA	misc_RNA	0	0	0	0	NA
ENSG00000162521	RBBP4	protein_coding	49	7	0	0	NA
ENSG00000162520	SYNC	protein_coding	48	11	0	0	NA
ENSG00000224409	RP11-114B7.6	antisense	2	0	0	0	NA
ENSG00000162522	KIAA1522	protein_coding	49	7	0	0	NA
ENSG00000134684	YARS	protein_coding	49	8	0	0	NA
ENSG00000116497	S100PBP	protein_coding	49	12	0	0	NA
ENSG00000160097	FNDC5	protein_coding	49	10	0	0	NA
ENSG00000121905	HPCA	protein_coding	49	8	0	0	NA
ENSG00000121900	TMEM54	protein_coding	49	6	0	0	NA
ENSG00000116514	RNF19B	protein_coding	49	8	0	0	NA
ENSG00000278966	RP5-1174N9.2	TEC	40	17	4	2.25	ENSG00000217644(3x)
ENSG00000217644	RP4-803A2.1	processed_pseudogene	16	7	3	2.33	ENSG00000278966(3x)
ENSG00000239670	RP4-803A2.2	unprocessed_pseudogene	11	7	2	2.5	ENSG00000217644(2x)
ENSG00000236065	RP1-117O3.2	antisense	25	3	0	0	NA
ENSG00000004455	AK2	protein_coding	49	12	1	2	ENSG00000278966(1x)
ENSG00000276645	Metazoa_SRP	misc_RNA	0	0	0	0	NA
ENSG00000142920	AZIN2	protein_coding	49	13	0	0	NA
ENSG00000278997	RP11-131M11.2	TEC	49	22	1	2	ENSG00000116525(1x)
ENSG00000116525	TRIM62	protein_coding	49	4	1	2	ENSG00000278997(1x)
ENSG00000279179	RP11-131M11.3	TEC	49	4	0	0	NA
ENSG00000160094	ZNF362	protein_coding	49	13	0	0	NA
ENSG00000270115	RP11-415J8.7	lincRNA	47	1	0	0	NA
ENSG00000184389	A3GALT2	protein_coding	29	24	1	2	ENSG00000225313(1x)
ENSG00000225313	RP11-415J8.3	antisense	49	4	1	2	ENSG00000184389(1x)
ENSG00000134686	PHC2	protein_coding	49	4	0	0	NA
ENSG00000284154	MIR3605	miRNA	3	1	0	0	NA
ENSG00000222112	RN7SKP16	misc_RNA	49	9	0	0	NA
ENSG00000233246	RP11-415J8.5	antisense	6	6	0	0	NA
ENSG00000234512	TLR12P	unitary_pseudogene	1	0	0	0	NA
ENSG00000121903	ZSCAN20	protein_coding	49	11	0	0	NA
ENSG00000235907	RP4-580O19.2	processed_pseudogene	19	1	0	0	NA
ENSG00000121904	CSMD2	protein_coding	43	13	0	0	NA
ENSG00000227000	HSPD1P14	processed_pseudogene	0	0	0	0	NA
ENSG00000176256	HMGB4	protein_coding	2	1	0	0	NA
ENSG00000231163	CSMD2-AS1	antisense	1	1	0	0	NA
ENSG00000201148	RNA5SP42	rRNA	0	0	0	0	NA
ENSG00000142698	C1orf94	protein_coding	19	2	0	0	NA
ENSG00000270241	RP4-657M3.2	processed_pseudogene	0	0	0	0	NA
ENSG00000207941	MIR552	miRNA	0	0	0	0	NA
ENSG00000163866	SMIM12	protein_coding	49	40	16	2.12	ENSG00000230163(15x)
ENSG00000189280	GJB5	protein_coding	49	26	10	2.2	ENSG00000188910(6x)
ENSG00000189433	GJB4	protein_coding	14	7	3	2.67	ENSG00000189280(3x)
ENSG00000255811	RP1-34M23.5	antisense	0	0	0	0	NA
ENSG00000188910	GJB3	protein_coding	48	15	6	2.33	ENSG00000189280(6x)
ENSG00000187513	GJA4	protein_coding	49	9	2	2	ENSG00000189280(2x)
ENSG00000230163	RP5-997D16.2	antisense	49	31	15	2	ENSG00000163866(15x)
ENSG00000116544	DLGAP3	protein_coding	49	7	0	0	NA
ENSG00000241014	RP11-244H3.1	processed_transcript	49	7	0	0	NA
ENSG00000243749	TMEM35B	protein_coding	49	11	0	0	NA
ENSG00000163867	ZMYM6	protein_coding	49	2	0	0	NA
ENSG00000233940	RPL12P45	processed_pseudogene	1	0	0	0	NA
ENSG00000197056	ZMYM1	protein_coding	49	34	0	0	NA
ENSG00000228348	EFCAB14P1	processed_pseudogene	0	0	0	0	NA
ENSG00000116560	SFPQ	protein_coding	49	2	0	0	NA
ENSG00000201868	Y_RNA	misc_RNA	0	0	0	0	NA
ENSG00000146463	ZMYM4	protein_coding	49	9	0	0	NA
ENSG00000240374	RN7SL503P	misc_RNA	0	0	0	0	NA
ENSG00000201542	SNORA62	snoRNA	0	0	0	0	NA
ENSG00000229994	RPL5P4	processed_pseudogene	49	2	0	0	NA
ENSG00000227409	ZMYM4-AS1	antisense	0	0	0	0	NA
ENSG00000278702	Metazoa_SRP	misc_RNA	0	0	0	0	NA
ENSG00000142687	KIAA0319L	protein_coding	49	5	0	0	NA
ENSG00000236274	RP4-728D4.3	processed_pseudogene	0	0	0	0	NA
ENSG00000020129	NCDN	protein_coding	49	6	0	0	NA
ENSG00000239636	RP4-728D4.2	antisense	49	3	0	0	NA
ENSG00000116819	TFAP2E	protein_coding	49	6	0	0	NA
ENSG00000126067	PSMB2	protein_coding	49	2	0	0	NA
ENSG00000142686	C1orf216	protein_coding	49	22	1	2	ENSG00000271554(1x)
ENSG00000092853	CLSPN	protein_coding	45	4	0	0	NA
ENSG00000232335	RP11-435D7.3	antisense	1	0	0	0	NA
ENSG00000134698	AGO4	protein_coding	49	5	0	0	NA
ENSG00000092847	AGO1	protein_coding	49	11	0	0	NA
ENSG00000271164	RP4-789D17.4	processed_pseudogene	0	0	0	0	NA
ENSG00000126070	AGO3	protein_coding	49	3	0	0	NA
ENSG00000271554	RP4-665N4.8	antisense	20	2	1	2	ENSG00000142686(1x)
ENSG00000232862	RP4-665N4.4	transcribed_processed_pseudogene	24	0	0	0	NA
ENSG00000092850	TEKT2	protein_coding	47	5	0	0	NA
ENSG00000116863	ADPRHL2	protein_coding	49	5	0	0	NA
ENSG00000171812	COL8A2	protein_coding	49	9	1	2	ENSG00000054116(1x)
ENSG00000054116	TRAPPC3	protein_coding	49	11	1	2	ENSG00000171812(1x)
ENSG00000116871	MAP7D1	protein_coding	49	6	0	0	NA
ENSG00000264592	RN7SL131P	misc_RNA	0	0	0	0	NA
ENSG00000054118	THRAP3	protein_coding	49	9	0	0	NA
ENSG00000231849	UBE2V2P4	processed_pseudogene	0	0	0	0	NA
ENSG00000214193	SH3D21	protein_coding	49	29	20	2.3	ENSG00000116883(19x)
ENSG00000142694	EVA1B	protein_coding	49	22	17	2.35	ENSG00000116883(16x)
ENSG00000116883	RP11-268J15.5	antisense	49	45	28	2.21	ENSG00000214193(19x)
ENSG00000196182	STK40	protein_coding	49	10	0	0	NA
ENSG00000181817	LSM10	protein_coding	49	17	1	2	ENSG00000233621(1x)
ENSG00000222821	RNU4-27P	snRNA	0	0	0	0	NA
ENSG00000116885	OSCP1	protein_coding	49	34	0	0	NA
ENSG00000201448	SNORA63	snoRNA	10	0	0	0	NA
ENSG00000116898	MRPS15	protein_coding	49	15	0	0	NA
ENSG00000119535	CSF3R	protein_coding	49	8	0	0	NA
ENSG00000230214	FTLP18	processed_pseudogene	0	0	0	0	NA
ENSG00000234481	RP4-614N24.1	antisense	1	1	0	0	NA
ENSG00000163873	GRIK3	protein_coding	45	14	0	0	NA
ENSG00000264698	MIR4255	miRNA	0	0	0	0	NA
ENSG00000207328	RNU6-636P	snRNA	0	0	0	0	NA
ENSG00000223944	RP5-1180C18.1	lincRNA	10	1	0	0	NA
ENSG00000252368	RNA5SP43	rRNA	0	0	0	0	NA
ENSG00000230451	RPS29P6	processed_pseudogene	1	0	0	0	NA
ENSG00000233621	LINC01137	antisense	49	48	1	2	ENSG00000181817(1x)
ENSG00000163874	ZC3H12A	protein_coding	49	4	0	0	NA
ENSG00000283724	MIR6732	miRNA	0	0	0	0	NA
ENSG00000163875	MEAF6	protein_coding	49	34	7	2	ENSG00000134697(4x)
ENSG00000263675	MIR5581	miRNA	0	0	0	0	NA
ENSG00000163877	SNIP1	protein_coding	49	7	0	0	NA
ENSG00000232273	FTH1P1	processed_pseudogene	35	4	1	2	ENSG00000163879(1x)
ENSG00000237749	RP3-423B22.5	processed_pseudogene	19	0	0	0	NA
ENSG00000163879	DNALI1	protein_coding	48	43	7	2	ENSG00000163875(3x)
ENSG00000134697	GNL2	protein_coding	49	16	7	2	ENSG00000163875(4x)
ENSG00000169218	RSPO1	protein_coding	36	7	2	2	ENSG00000134697(1x), ENSG00000163879(1x)
ENSG00000116922	C1orf109	protein_coding	49	34	1	2	ENSG00000134690(1x)
ENSG00000134690	CDCA8	protein_coding	49	5	1	2	ENSG00000116922(1x)
ENSG00000183317	EPHA10	protein_coding	37	15	2	2	ENSG00000204084(2x)
ENSG00000200421	Y_RNA	misc_RNA	0	0	0	0	NA
ENSG00000214141	ACTN4P2	processed_pseudogene	4	1	0	0	NA
ENSG00000227416	RP11-109P14.2	processed_pseudogene	2	0	0	0	NA
ENSG00000185090	MANEAL	protein_coding	49	3	1	2	ENSG00000204084(1x)
ENSG00000196449	YRDC	protein_coding	49	6	0	0	NA
ENSG00000197982	C1orf122	protein_coding	49	1	0	0	NA
ENSG00000188786	MTF1	protein_coding	49	10	0	0	NA
ENSG00000235673	RP11-109P14.8	processed_pseudogene	0	0	0	0	NA
ENSG00000204084	INPP5B	protein_coding	49	45	4	2	ENSG00000183317(2x)
ENSG00000252448	SNORA63	snoRNA	0	0	0	0	NA
ENSG00000222282	RNU6-584P	snRNA	0	0	0	0	NA
ENSG00000277168	Metazoa_SRP	misc_RNA	0	0	0	0	NA
ENSG00000183431	SF3A3	protein_coding	49	35	17	2.35	ENSG00000183386(14x)
ENSG00000212541	RNU6-510P	snRNA	1	0	0	0	NA
ENSG00000183386	FHL3	protein_coding	49	32	19	2.32	ENSG00000183431(14x)
ENSG00000183520	UTP11	protein_coding	49	17	12	2.5	ENSG00000183386(11x)
ENSG00000185668	POU3F1	protein_coding	44	3	0	0	NA
ENSG00000224592	RP5-884C9.2	lincRNA	32	4	2	2	ENSG00000237290(2x)
ENSG00000223589	RP5-884C9.3	processed_pseudogene	0	0	0	0	NA
ENSG00000265596	MIR3659	miRNA	0	0	0	0	NA
ENSG00000237290	LINC01343	lincRNA	6	4	2	2	ENSG00000224592(2x)
ENSG00000275350	RP11-329N22.2	processed_pseudogene	0	0	0	0	NA
ENSG00000200796	RNU6-753P	snRNA	0	0	0	0	NA
ENSG00000238063	LINC01685	lincRNA	4	1	0	0	NA
ENSG00000215895	RP11-334L9.1	processed_pseudogene	29	2	0	0	NA
ENSG00000116954	RRAGC	protein_coding	49	5	1	2	ENSG00000228436(1x)
ENSG00000228436	RP5-864K19.4	antisense	49	7	2	2	ENSG00000116954(1x), ENSG00000158315(1x)
ENSG00000214114	MYCBP	protein_coding	49	3	0	0	NA
ENSG00000131233	GJA9	protein_coding	48	2	0	0	NA
ENSG00000158315	RHBDL2	protein_coding	48	13	2	2	ENSG00000174574(1x), ENSG00000228436(1x)
ENSG00000199963	RNU6-605P	snRNA	0	0	0	0	NA
ENSG00000207466	Y_RNA	misc_RNA	0	0	0	0	NA
ENSG00000235549	EIF1P2	processed_pseudogene	0	0	0	0	NA
ENSG00000174574	AKIRIN1	protein_coding	49	21	1	2	ENSG00000158315(1x)
ENSG00000168653	NDUFS5	protein_coding	49	46	0	0	NA
ENSG00000127603	MACF1	protein_coding	49	9	0	0	NA
ENSG00000206654	RNU6-608P	snRNA	0	0	0	0	NA
ENSG00000222378	RNA5SP44	rRNA	0	0	0	0	NA
ENSG00000270040	RP11-416A14.1	sense_intronic	45	5	0	0	NA
ENSG00000226438	RP11-420K8.1	antisense	1	1	0	0	NA
ENSG00000217897	HSPE1P8	processed_pseudogene	0	0	0	0	NA
ENSG00000183682	BMP8A	protein_coding	49	31	12	2.5	ENSG00000182109(8x)
ENSG00000237624	OXCT2P1	unprocessed_pseudogene	48	45	5	2	ENSG00000198754(3x)
ENSG00000182109	RP11-69E11.4	antisense	49	47	36	2.11	ENSG00000243970(34x)
ENSG00000243970	PPIEL	unprocessed_pseudogene	49	38	34	2.12	ENSG00000182109(34x)
ENSG00000090621	PABPC4	protein_coding	49	26	6	2.17	ENSG00000228060(5x)
ENSG00000228060	RP11-69E11.8	antisense	28	13	5	2.2	ENSG00000090621(5x)
ENSG00000201457	SNORA55	snoRNA	30	3	0	0	NA
ENSG00000163909	HEYL	protein_coding	49	5	0	0	NA
ENSG00000225903	RP1-144F13.3	antisense	3	1	0	0	NA
ENSG00000116981	NT5C1A	protein_coding	34	8	1	2	ENSG00000116983(1x)
ENSG00000116983	HPCAL4	protein_coding	47	19	2	2	ENSG00000116981(1x), ENSG00000237624(1x)
ENSG00000084072	PPIE	protein_coding	49	49	6	2.17	ENSG00000116985(5x)
ENSG00000225333	RP1-144F13.4	processed_pseudogene	3	0	0	0	NA
ENSG00000252413	RNU7-121P	snRNA	0	0	0	0	NA
ENSG00000116985	BMP8B	protein_coding	49	20	8	2.25	ENSG00000084072(5x)
ENSG00000198754	OXCT2	protein_coding	49	29	6	2.17	ENSG00000237624(3x)
ENSG00000261798	RP1-118J21.25	antisense	37	4	2	2.5	ENSG00000116985(2x)
ENSG00000229213	RP1-118J21.24	unprocessed_pseudogene	0	0	0	0	NA
ENSG00000043514	TRIT1	protein_coding	49	44	0	0	NA
ENSG00000202222	Y_RNA	misc_RNA	0	0	0	0	NA
ENSG00000116990	MYCL	protein_coding	49	8	0	0	NA
ENSG00000236546	RP1-118J21.5	antisense	3	0	0	0	NA
ENSG00000207356	Y_RNA	misc_RNA	0	0	0	0	NA
ENSG00000168389	MFSD2A	protein_coding	49	8	3	2	ENSG00000228477(3x)
ENSG00000228477	RP3-342P20.2	processed_pseudogene	49	6	3	2	ENSG00000168389(3x)
ENSG00000131236	CAP1	protein_coding	49	9	0	0	NA
ENSG00000131238	PPT1	protein_coding	49	28	0	0	NA
ENSG00000226745	RP11-115D7.3	processed_pseudogene	5	0	0	0	NA
ENSG00000117000	RLF	protein_coding	49	4	0	0	NA
ENSG00000207508	RNU6-1237P	snRNA	0	0	0	0	NA
ENSG00000188800	TMCO2	protein_coding	3	0	0	0	NA
ENSG00000259943	RP1-39G22.7	antisense	49	20	0	0	NA
ENSG00000084073	ZMPSTE24	protein_coding	49	13	1	2	ENSG00000049089(1x)
ENSG00000231296	RP1-39G22.4	processed_pseudogene	0	0	0	0	NA
ENSG00000049089	COL9A2	protein_coding	49	11	1	2	ENSG00000084073(1x)
ENSG00000227311	RP1-228H13.1	processed_pseudogene	3	0	0	0	NA
ENSG00000084070	SMAP2	protein_coding	49	9	0	0	NA
ENSG00000213172	RP1-228H13.2	processed_pseudogene	0	0	0	0	NA
ENSG00000187801	ZFP69B	protein_coding	49	7	0	0	NA
ENSG00000260920	RP1-228H13.5	sense_overlapping	49	5	0	0	NA
ENSG00000279667	RP11-656D10.7	TEC	41	10	5	2.8	ENSG00000238287(5x)
ENSG00000187815	ZFP69	protein_coding	49	42	31	2.13	ENSG00000238287(31x)
ENSG00000238287	RP11-656D10.3	antisense	49	47	32	2.12	ENSG00000187815(31x)
ENSG00000164002	EXO5	protein_coding	49	40	0	0	NA
ENSG00000227278	RP11-656D10.5	antisense	0	0	0	0	NA
ENSG00000238186	RP11-656D10.6	antisense	28	0	0	0	NA
ENSG00000117010	ZNF684	protein_coding	49	8	0	0	NA
ENSG00000236505	RP1-63P18.2	unprocessed_pseudogene	0	0	0	0	NA
ENSG00000233910	GTF2F2P2	processed_pseudogene	1	0	0	0	NA
ENSG00000117016	RIMS3	protein_coding	49	9	1	3	ENSG00000237899(1x), ENSG00000272145(1x)
ENSG00000237899	RP4-739H11.3	lincRNA	1	1	1	3	ENSG00000117016(1x), ENSG00000272145(1x)
ENSG00000272145	NFYC-AS1	antisense	49	16	5	2.2	ENSG00000066136(4x)
ENSG00000066136	NFYC	protein_coding	49	21	4	2	ENSG00000272145(4x)
ENSG00000198974	MIR30E	miRNA	0	0	0	0	NA
ENSG00000207962	MIR30C1	miRNA	0	0	0	0	NA
ENSG00000117013	KCNQ4	protein_coding	49	16	1	2	ENSG00000179862(1x)
ENSG00000264582	RN7SL326P	misc_RNA	0	0	0	0	NA
ENSG00000179862	CITED4	protein_coding	49	12	2	2	ENSG00000117013(1x), ENSG00000171793(1x)
ENSG00000229528	RP5-1066H13.4	antisense	1	1	0	0	NA
ENSG00000228940	RP11-348A7.1	unprocessed_pseudogene	0	0	0	0	NA
ENSG00000233118	UBE2V1P8	processed_pseudogene	0	0	0	0	NA
ENSG00000171793	CTPS1	protein_coding	49	25	3	2	ENSG00000179862(1x), ENSG00000235358(1x), ENSG00000281207(1x)
ENSG00000281207	SLFNL1-AS1	antisense	49	7	2	2	ENSG00000171793(1x), ENSG00000235358(1x)
ENSG00000171790	SLFNL1	protein_coding	49	13	1	2	ENSG00000204060(1x)
ENSG00000010803	SCMH1	protein_coding	49	16	0	0	NA
ENSG00000215893	RPL23AP17	processed_pseudogene	0	0	0	0	NA
ENSG00000235358	RP11-399E6.1	lincRNA	41	29	5	2	ENSG00000204060(3x)
ENSG00000213987	RP11-399E6.2	processed_pseudogene	1	0	0	0	NA
ENSG00000204060	FOXO6	protein_coding	49	17	7	2	ENSG00000229901(3x), ENSG00000235358(3x)
ENSG00000229901	RP11-399E6.4	antisense	34	14	3	2	ENSG00000204060(3x)
ENSG00000252563	RNA5SP45	rRNA	0	0	0	0	NA
ENSG00000127129	EDN2	protein_coding	35	12	0	0	NA
ENSG00000127124	HIVEP3	protein_coding	49	11	0	0	NA
ENSG00000230881	RP11-486B10.3	antisense	0	0	0	0	NA
ENSG00000230638	RP11-486B10.4	processed_pseudogene	37	12	1	2	ENSG00000164008(1x)
ENSG00000227538	HNRNPFP1	processed_pseudogene	1	0	0	0	NA
ENSG00000228776	RP11-319C21.1	processed_pseudogene	0	0	0	0	NA
ENSG00000044012	GUCA2B	protein_coding	7	0	0	0	NA
ENSG00000197273	GUCA2A	protein_coding	9	1	0	0	NA
ENSG00000198815	FOXJ3	protein_coding	49	6	0	0	NA
ENSG00000227527	RP11-223A3.1	sense_overlapping	48	1	0	0	NA
ENSG00000177181	RIMKLA	protein_coding	47	16	0	0	NA
ENSG00000235002	RP11-157D18.2	processed_pseudogene	0	0	0	0	NA
ENSG00000066185	ZMYND12	protein_coding	49	39	1	2	ENSG00000186409(1x)
ENSG00000127125	PPCS	protein_coding	49	4	0	0	NA
ENSG00000186409	CCDC30	protein_coding	49	24	1	2	ENSG00000066185(1x)
ENSG00000230116	RP11-163G10.2	processed_pseudogene	0	0	0	0	NA
ENSG00000236876	TMSB4XP1	processed_pseudogene	25	0	0	0	NA
ENSG00000200254	RNU6-536P	snRNA	0	0	0	0	NA
ENSG00000236180	RP11-163G10.4	processed_pseudogene	1	0	0	0	NA
ENSG00000171960	PPIH	protein_coding	49	7	1	2	ENSG00000234917(1x)
ENSG00000234917	RP5-994D16.3	lincRNA	48	6	1	2	ENSG00000171960(1x)
ENSG00000065978	YBX1	protein_coding	49	5	0	0	NA
ENSG00000164007	CLDN19	protein_coding	20	2	0	0	NA
ENSG00000117385	P3H1	protein_coding	49	10	0	0	NA
ENSG00000164008	C1orf50	protein_coding	49	38	22	2.14	ENSG00000228452(18x)
ENSG00000228452	RP5-994D16.9	antisense	49	44	23	2.17	ENSG00000164008(18x)
ENSG00000274386	TMEM269	protein_coding	46	11	1	3	ENSG00000177868(1x), ENSG00000228452(1x)
ENSG00000177868	SVBP	protein_coding	49	46	14	2.29	ENSG00000228452(11x)
ENSG00000164010	ERMAP	protein_coding	49	38	2	2	ENSG00000164011(1x), ENSG00000228192(1x)
ENSG00000228192	RP11-342M1.3	antisense	48	4	1	2	ENSG00000164010(1x)
ENSG00000164011	ZNF691	protein_coding	49	14	1	2	ENSG00000164010(1x)
ENSG00000233708	RP11-342M1.7	processed_pseudogene	4	0	0	0	NA
ENSG00000237090	RP11-342M1.6	processed_pseudogene	1	0	0	0	NA
ENSG00000225099	ATP6V1E1P1	processed_pseudogene	7	0	0	0	NA
ENSG00000117394	SLC2A1	protein_coding	49	11	2	2	ENSG00000227533(2x)
ENSG00000284138	RP5-848E13.5	processed_pseudogene	14	2	0	0	NA
ENSG00000227533	SLC2A1-AS1	lincRNA	47	46	2	2	ENSG00000117394(2x)
ENSG00000283973	RP5-848E13.4	lincRNA	11	3	0	0	NA
ENSG00000207256	RNU6-880P	snRNA	0	0	0	0	NA
ENSG00000283136	U6	snRNA	0	0	0	0	NA
ENSG00000277513	RP3-393B19.1	processed_pseudogene	0	0	0	0	NA
ENSG00000186973	FAM183A	protein_coding	30	10	0	0	NA
ENSG00000117395	EBNA1BP2	protein_coding	49	15	0	0	NA
ENSG00000243710	CFAP57	protein_coding	43	27	0	0	NA
ENSG00000199240	RNA5SP46	rRNA	1	0	0	0	NA
ENSG00000179178	TMEM125	protein_coding	47	7	0	0	NA
ENSG00000253313	C1orf210	protein_coding	34	5	0	0	NA
ENSG00000066056	TIE1	protein_coding	49	25	0	0	NA
ENSG00000117400	MPL	protein_coding	46	2	0	0	NA
ENSG00000234694	RP1-92O14.3	antisense	49	4	0	0	NA
ENSG00000117399	CDC20	protein_coding	49	12	0	0	NA
ENSG00000066322	ELOVL1	protein_coding	49	7	0	0	NA
ENSG00000159479	MED8	protein_coding	49	20	0	0	NA
ENSG00000229431	RP1-92O14.6	antisense	49	11	0	0	NA
ENSG00000198198	SZT2	protein_coding	49	22	0	0	NA
ENSG00000229372	SZT2-AS1	antisense	0	0	0	0	NA
ENSG00000229348	HYI-AS1	3prime_overlapping_ncRNA	33	0	0	0	NA
ENSG00000142949	PTPRF	protein_coding	49	17	0	0	NA
ENSG00000066135	KDM4A	protein_coding	49	7	0	0	NA
ENSG00000236200	KDM4A-AS1	antisense	49	6	0	0	NA
ENSG00000126091	ST3GAL3	protein_coding	49	17	1	2	ENSG00000229444(1x)
ENSG00000229444	RP11-184I16.4	antisense	5	3	1	2	ENSG00000126091(1x)
ENSG00000283414	U6	snRNA	0	0	0	0	NA
ENSG00000233674	RP11-184I16.3	processed_pseudogene	0	0	0	0	NA
ENSG00000283477	MIR6079	miRNA	0	0	0	0	NA
ENSG00000224751	SHMT1P1	processed_pseudogene	0	0	0	0	NA
ENSG00000117407	ARTN	protein_coding	48	28	4	2	ENSG00000237950(3x)
ENSG00000237950	RP11-7O11.3	antisense	48	19	4	2	ENSG00000117407(3x)
ENSG00000117408	IPO13	protein_coding	49	9	1	2	ENSG00000117410(1x)
ENSG00000132768	DPH2	protein_coding	49	7	0	0	NA
ENSG00000117410	ATP6V0B	protein_coding	49	13	1	2	ENSG00000117408(1x)
ENSG00000117411	B4GALT2	protein_coding	49	16	0	0	NA
ENSG00000159214	CCDC24	protein_coding	49	9	2	2	ENSG00000117407(1x), ENSG00000237950(1x)
ENSG00000196517	SLC6A9	protein_coding	49	9	0	0	NA
ENSG00000230615	RP5-1198O20.4	lincRNA	43	6	1	2	ENSG00000171872(1x)
ENSG00000227163	RP5-1198O20.5	processed_pseudogene	2	0	0	0	NA
ENSG00000271647	KRT8P47	processed_pseudogene	0	0	0	0	NA
ENSG00000239560	RN7SL479P	misc_RNA	0	0	0	0	NA
ENSG00000171872	KLF17	protein_coding	28	4	1	2	ENSG00000230615(1x)
ENSG00000233514	RP11-570P14.1	processed_pseudogene	8	0	0	0	NA
ENSG00000283039	KLF18	protein_coding	1	1	0	0	NA
ENSG00000226804	RP4-675G8.3	processed_pseudogene	0	0	0	0	NA
ENSG00000200171	Y_RNA	misc_RNA	0	0	0	0	NA
ENSG00000238037	OOSP1P1	processed_pseudogene	0	0	0	0	NA
ENSG00000227994	RP5-891H21.1	processed_pseudogene	0	0	0	0	NA
ENSG00000271329	RP5-891H21.5	processed_pseudogene	7	1	0	0	NA
ENSG00000178028	DMAP1	protein_coding	49	20	1	2	ENSG00000117419(1x)
ENSG00000117419	ERI3	protein_coding	49	5	1	2	ENSG00000178028(1x)
ENSG00000233602	ERI3-IT1	sense_intronic	40	2	0	0	NA
ENSG00000199385	RNU6-369P	snRNA	0	0	0	0	NA
ENSG00000187147	RNF220	protein_coding	49	8	0	0	NA
ENSG00000263381	MIR5584	miRNA	0	0	0	0	NA
ENSG00000126106	TMEM53	protein_coding	49	10	0	0	NA
ENSG00000198520	C1orf228	protein_coding	49	25	0	0	NA
ENSG00000199377	RNU5F-1	snRNA	0	0	0	0	NA
ENSG00000200169	RNU5D-1	snRNA	0	0	0	0	NA
ENSG00000142945	KIF2C	protein_coding	49	6	0	0	NA
ENSG00000225721	RP11-269F19.2	antisense	7	2	0	0	NA
ENSG00000142937	RPS8	protein_coding	49	35	0	0	NA
ENSG00000200913	SNORD46	snoRNA	32	3	0	0	NA
ENSG00000202031	SNORD38A	snoRNA	0	0	0	0	NA
ENSG00000234093	RPS15AP11	processed_pseudogene	39	3	0	0	NA
ENSG00000142959	BEST4	protein_coding	49	7	0	0	NA
ENSG00000173846	PLK3	protein_coding	49	7	0	0	NA
ENSG00000188396	TCTEX1D4	protein_coding	43	2	0	0	NA
ENSG00000222009	BTBD19	protein_coding	49	19	0	0	NA
ENSG00000117425	PTCH2	protein_coding	49	8	0	0	NA
ENSG00000226499	RP5-882O7.1	processed_pseudogene	37	3	0	0	NA
ENSG00000070785	EIF2B3	protein_coding	49	26	0	0	NA
ENSG00000253039	RNA5SP47	rRNA	0	0	0	0	NA
ENSG00000229815	CCNB1IP1P1	processed_pseudogene	0	0	0	0	NA
ENSG00000232369	RP5-882O7.4	processed_pseudogene	3	1	0	0	NA
ENSG00000268949	MRPS17P1	processed_pseudogene	10	3	0	0	NA
ENSG00000126107	HECTD3	protein_coding	49	19	0	0	NA
ENSG00000126088	UROD	protein_coding	49	31	0	0	NA
ENSG00000162415	ZSWIM5	protein_coding	49	17	0	0	NA
ENSG00000234315	OSTCP5	processed_pseudogene	0	0	0	0	NA
ENSG00000281912	LINC01144	lincRNA	49	6	0	0	NA
ENSG00000186603	HPDL	protein_coding	49	5	0	0	NA
ENSG00000132781	MUTYH	protein_coding	49	25	0	0	NA
ENSG00000132773	TOE1	protein_coding	49	4	0	0	NA
ENSG00000070759	TESK2	protein_coding	49	17	0	0	NA
ENSG00000236872	RP11-291L19.1	processed_pseudogene	0	0	0	0	NA
ENSG00000280670	CCDC163	protein_coding	49	47	0	0	NA
ENSG00000132763	MMACHC	protein_coding	49	25	0	0	NA
ENSG00000117450	PRDX1	protein_coding	49	26	0	0	NA
ENSG00000234379	HMGB1P48	unprocessed_pseudogene	0	0	0	0	NA
ENSG00000117448	AKR1A1	protein_coding	49	10	0	0	NA
ENSG00000281133	AL355480.3	pseudogene	0	0	0	0	NA
ENSG00000280836	AL355480.1	pseudogene	0	0	0	0	NA
ENSG00000132780	NASP	protein_coding	49	6	0	0	NA
ENSG00000281112	AL355480.2	pseudogene	0	0	0	0	NA
ENSG00000281825	AL355480.4	pseudogene	0	0	0	0	NA
ENSG00000159588	CCDC17	protein_coding	49	16	0	0	NA
ENSG00000159592	GPBP1L1	protein_coding	49	5	0	0	NA
ENSG00000225447	RPS15AP10	processed_pseudogene	46	0	0	0	NA
ENSG00000234329	RP11-767N6.2	processed_pseudogene	49	21	0	0	NA
ENSG00000159596	TMEM69	protein_coding	49	20	0	0	NA
ENSG00000197429	IPP	protein_coding	49	8	0	0	NA
ENSG00000230896	RP11-767N6.7	sense_intronic	49	2	0	0	NA
ENSG00000236111	RP11-630I5.1	processed_pseudogene	1	0	0	0	NA
ENSG00000086015	MAST2	protein_coding	49	28	0	0	NA
ENSG00000232467	TMA16P2	processed_pseudogene	1	0	0	0	NA
ENSG00000117461	PIK3R3	protein_coding	49	8	1	2	ENSG00000117472(1x)
ENSG00000226957	RP4-533D7.4	antisense	28	0	0	0	NA
ENSG00000233114	RP4-533D7.3	processed_pseudogene	0	0	0	0	NA
ENSG00000227857	RP4-533D7.5	antisense	5	0	0	0	NA
ENSG00000117472	TSPAN1	protein_coding	49	12	2	2	ENSG00000085998(1x), ENSG00000117461(1x)
ENSG00000250719	RP11-322N21.2	protein_coding	1	0	0	0	NA
ENSG00000085998	POMGNT1	protein_coding	49	15	1	2	ENSG00000117472(1x)
ENSG00000171357	LURAP1	protein_coding	48	26	1	2	ENSG00000085999(1x)
ENSG00000085999	RAD54L	protein_coding	49	19	1	2	ENSG00000171357(1x)
ENSG00000132128	LRRC41	protein_coding	49	12	0	0	NA
ENSG00000173660	UQCRH	protein_coding	49	24	0	0	NA
ENSG00000117481	NSUN4	protein_coding	49	24	0	0	NA
ENSG00000225779	RP4-603I14.3	processed_pseudogene	0	0	0	0	NA
ENSG00000117480	FAAH	protein_coding	49	31	7	2	ENSG00000232022(7x)
ENSG00000232022	FAAHP1	transcribed_unprocessed_pseudogene	48	36	7	2	ENSG00000117480(7x)
ENSG00000224863	LINC01398	processed_transcript	9	3	0	0	NA
ENSG00000197587	DMBX1	protein_coding	7	0	0	0	NA
ENSG00000282881	RP11-49P4.7	protein_coding	12	0	0	0	NA
ENSG00000269956	MKNK1-AS1	antisense	49	7	3	2.33	ENSG00000079277(3x)
ENSG00000162456	KNCN	protein_coding	13	2	0	0	NA
ENSG00000079277	MKNK1	protein_coding	49	26	5	2.2	ENSG00000142961(3x), ENSG00000269956(3x)
ENSG00000142961	MOB3C	protein_coding	49	19	3	2.33	ENSG00000079277(3x)
ENSG00000123472	ATPAF1	protein_coding	49	9	0	0	NA
ENSG00000233647	NENFP1	processed_pseudogene	3	0	0	0	NA
ENSG00000186118	TEX38	protein_coding	43	3	0	0	NA
ENSG00000228237	EFCAB14-AS1	antisense	21	2	0	0	NA
ENSG00000159658	EFCAB14	protein_coding	49	18	0	0	NA
ENSG00000236476	RP11-8J9.5	processed_pseudogene	0	0	0	0	NA
ENSG00000142973	CYP4B1	protein_coding	49	26	9	2.56	ENSG00000186160(9x)
ENSG00000154198	CYP4Z2P	transcribed_unprocessed_pseudogene	20	6	1	3	ENSG00000142973(1x), ENSG00000186160(1x)
ENSG00000238145	RP11-346M5.1	processed_pseudogene	3	3	0	0	NA
ENSG00000187048	CYP4A11	protein_coding	41	20	1	2	ENSG00000162365(1x)
ENSG00000259832	CYP4A26P	unprocessed_pseudogene	0	0	0	0	NA
ENSG00000261196	CYP4A43P	unprocessed_pseudogene	0	0	0	0	NA
ENSG00000261593	CYP4A27P	unprocessed_pseudogene	0	0	0	0	NA
ENSG00000261290	CYP4A44P	unprocessed_pseudogene	0	0	0	0	NA
ENSG00000186377	CYP4X1	protein_coding	47	15	4	3	ENSG00000186160(4x)
ENSG00000186160	CYP4Z1	protein_coding	45	16	10	2.5	ENSG00000142973(9x)
ENSG00000225154	RP11-184J23.2	processed_pseudogene	8	5	0	0	NA
ENSG00000225506	CYP4A22-AS1	lincRNA	28	8	0	0	NA
ENSG00000162365	CYP4A22	protein_coding	38	26	2	3	ENSG00000142973(1x), ENSG00000186160(1x), ENSG00000186377(1x), ENSG00000187048(1x)
ENSG00000225514	MTND1P34	transcribed_processed_pseudogene	0	0	0	0	NA
ENSG00000224805	LINC00853	antisense	44	10	1	2	ENSG00000162366(1x)
ENSG00000162366	PDZK1IP1	protein_coding	49	25	1	2	ENSG00000224805(1x)
ENSG00000162367	TAL1	protein_coding	47	18	0	0	NA
ENSG00000226252	RP1-18D14.7	antisense	47	5	0	0	NA
ENSG00000123473	STIL	protein_coding	49	19	0	0	NA
ENSG00000162368	CMPK1	protein_coding	49	15	0	0	NA
ENSG00000225762	LINC01389	antisense	41	8	0	0	NA
ENSG00000186790	FOXE3	protein_coding	32	10	0	0	NA
ENSG00000237424	FOXD2-AS1	antisense	49	5	1	2	ENSG00000186564(1x)
ENSG00000186564	FOXD2	protein_coding	48	8	1	2	ENSG00000237424(1x)
ENSG00000271355	RP4-666O22.3	processed_pseudogene	0	0	0	0	NA
ENSG00000229554	RPL21P24	processed_pseudogene	0	0	0	0	NA
ENSG00000227883	ATP6V0E1P4	processed_pseudogene	0	0	0	0	NA
ENSG00000227947	LINC01738	lincRNA	8	4	0	0	NA
ENSG00000269113	TRABD2B	protein_coding	47	12	1	2	ENSG00000225028(1x)
ENSG00000225028	RP11-330M19.1	lincRNA	28	4	1	2	ENSG00000269113(1x)
ENSG00000226133	RP4-683M8.2	lincRNA	10	7	1	2	ENSG00000223720(1x)
ENSG00000231413	RP11-193P11.3	lincRNA	0	0	0	0	NA
ENSG00000237180	CYP46A4P	processed_pseudogene	0	0	0	0	NA
ENSG00000242267	SKINT1L	transcribed_unitary_pseudogene	46	25	1	2	ENSG00000279096(1x)
ENSG00000279096	RP5-1024N4.6	TEC	9	3	1	2	ENSG00000242267(1x)
ENSG00000223720	RP5-1024N4.2	lincRNA	5	1	1	2	ENSG00000226133(1x)
ENSG00000117834	SLC5A9	protein_coding	48	41	25	2.28	ENSG00000272491(24x)
ENSG00000272491	RP5-1024N4.4	antisense	48	47	27	2.26	ENSG00000117834(24x)
ENSG00000279214	RP5-1024N4.5	TEC	40	8	1	2	ENSG00000117834(1x)
ENSG00000132122	SPATA6	protein_coding	48	25	10	2.7	ENSG00000272491(10x)
ENSG00000224986	PPP1R8P1	processed_pseudogene	39	2	0	0	NA
ENSG00000206700	RNU6-723P	snRNA	0	0	0	0	NA
ENSG00000235105	RP11-329A14.1	processed_pseudogene	24	0	0	0	NA
ENSG00000223175	RNU4-61P	snRNA	0	0	0	0	NA
ENSG00000232514	RP11-329A14.2	processed_pseudogene	1	0	0	0	NA
ENSG00000186094	AGBL4	protein_coding	33	5	0	0	NA
ENSG00000162373	BEND5	protein_coding	49	16	0	0	NA
ENSG00000229846	RP11-141A19.1	antisense	1	0	0	0	NA
ENSG00000230114	RP11-141A19.2	antisense	1	0	0	0	NA
ENSG00000225623	AGBL4-IT1	sense_intronic	1	0	0	0	NA
ENSG00000237478	RP5-926E3.1	processed_pseudogene	0	0	0	0	NA
ENSG00000215887	ZNF859P	unprocessed_pseudogene	1	0	0	0	NA
ENSG00000279324	RP11-93G23.2	TEC	0	0	0	0	NA
ENSG00000233595	MTND2P29	processed_pseudogene	0	0	0	0	NA
ENSG00000162374	ELAVL4	protein_coding	29	2	0	0	NA
ENSG00000230828	RP11-492I2.1	processed_pseudogene	0	0	0	0	NA
ENSG00000237337	RP11-567C20.2	antisense	8	2	0	0	NA
ENSG00000233407	RP11-567C20.3	antisense	1	1	0	0	NA
ENSG00000234080	RP11-183G22.1	processed_pseudogene	44	5	0	0	NA
ENSG00000229316	HMGB1P45	processed_pseudogene	1	0	0	0	NA
ENSG00000225671	FCF1P6	processed_pseudogene	1	0	0	0	NA
ENSG00000142700	DMRTA2	protein_coding	16	2	0	0	NA
ENSG00000185104	FAF1	protein_coding	49	4	0	0	NA
ENSG00000225767	RP5-850O15.3	antisense	2	1	0	0	NA
ENSG00000207194	RNU6-1026P	snRNA	0	0	0	0	NA
ENSG00000230585	PHBP12	processed_pseudogene	37	2	0	0	NA
ENSG00000237130	MRPS6P2	processed_pseudogene	0	0	0	0	NA
ENSG00000123080	CDKN2C	protein_coding	49	9	0	0	NA
ENSG00000265538	MIR4421	miRNA	0	0	0	0	NA
ENSG00000275816	MIR6500	miRNA	0	0	0	0	NA
ENSG00000204006	C1orf185	protein_coding	1	0	0	0	NA
ENSG00000200262	Y_RNA	misc_RNA	0	0	0	0	NA
ENSG00000213478	CFL1P2	processed_pseudogene	5	0	0	0	NA
ENSG00000203356	LINC01562	lincRNA	39	5	0	0	NA
ENSG00000123091	RNF11	protein_coding	49	5	0	0	NA
ENSG00000233406	RP11-296A18.5	processed_pseudogene	48	7	0	0	NA
ENSG00000236434	RP11-296A18.6	antisense	7	1	0	0	NA
ENSG00000085831	TTC39A	protein_coding	49	13	0	0	NA
ENSG00000261664	TTC39A-AS1	antisense	19	3	0	0	NA
ENSG00000085832	EPS15	protein_coding	49	34	0	0	NA
ENSG00000232027	RP11-275F13.3	processed_pseudogene	35	4	0	0	NA
ENSG00000206595	RNU6-877P	snRNA	0	0	0	0	NA
ENSG00000238140	RP11-253A20.1	antisense	14	0	0	0	NA
ENSG00000227070	RP11-191G24.1	antisense	26	2	0	0	NA
ENSG00000252032	RNU6-1281P	snRNA	0	0	0	0	NA
ENSG00000227742	CALR4P	unitary_pseudogene	18	10	0	0	NA
ENSG00000117859	OSBPL9	protein_coding	49	12	0	0	NA
ENSG00000236973	GAPDHP51	processed_pseudogene	1	0	0	0	NA
ENSG00000232846	SLC25A6P3	processed_pseudogene	1	1	0	0	NA
ENSG00000212624	SNORA26	snoRNA	0	0	0	0	NA
ENSG00000078618	NRDC	protein_coding	49	38	0	0	NA
ENSG00000266993	RP4-657D16.3	antisense	49	27	0	0	NA
ENSG00000272175	RP4-657D16.6	antisense	23	1	0	0	NA
ENSG00000283899	MIR761	miRNA	0	0	0	0	NA
ENSG00000230604	TSEN15P2	processed_pseudogene	0	0	0	0	NA
ENSG00000169213	RAB3B	protein_coding	37	8	0	0	NA
ENSG00000200839	RNA5SP48	rRNA	0	0	0	0	NA
ENSG00000229032	RP11-91A18.1	processed_pseudogene	0	0	0	0	NA
ENSG00000264613	RN7SL290P	misc_RNA	0	0	0	0	NA
ENSG00000117862	TXNDC12	protein_coding	49	12	0	0	NA
ENSG00000198841	KTI12	protein_coding	49	1	0	0	NA
ENSG00000223390	RP11-91A18.4	antisense	0	0	0	0	NA
ENSG00000228369	TXNDC12-AS1	antisense	1	0	0	0	NA
ENSG00000134717	BTF3L4	protein_coding	49	2	0	0	NA
ENSG00000157077	ZFYVE9	protein_coding	49	7	0	0	NA
ENSG00000241745	RN7SL788P	misc_RNA	0	0	0	0	NA
ENSG00000228407	RP4-800M22.1	processed_pseudogene	36	6	0	0	NA
ENSG00000223429	RP4-800M22.2	processed_pseudogene	0	0	0	0	NA
ENSG00000224255	PDCL3P6	processed_pseudogene	2	0	0	0	NA
ENSG00000236004	RP4-800M22.4	processed_pseudogene	0	0	0	0	NA
ENSG00000237663	DNAJC19P7	processed_pseudogene	0	0	0	0	NA
ENSG00000213735	ANAPC10P1	processed_pseudogene	7	0	0	0	NA
ENSG00000154222	CC2D1B	protein_coding	49	37	2	2.5	ENSG00000134744(1x), ENSG00000134748(1x), ENSG00000272100(1x)
ENSG00000272100	RP11-155O18.6	antisense	48	8	1	2	ENSG00000154222(1x)
ENSG00000224680	PLA2G12AP1	processed_pseudogene	46	2	0	0	NA
ENSG00000085840	ORC1	protein_coding	49	8	0	0	NA
ENSG00000134748	PRPF38A	protein_coding	49	21	4	2.25	ENSG00000134744(4x)
ENSG00000134744	ZCCHC11	protein_coding	49	46	4	2.25	ENSG00000134748(4x)
ENSG00000272371	RP11-25O10.2	lincRNA	2	0	0	0	NA
ENSG00000236290	EEF1GP7	processed_pseudogene	2	1	0	0	NA
ENSG00000116157	GPX7	protein_coding	49	36	3	2	ENSG00000182183(3x)
ENSG00000182183	FAM159A	protein_coding	47	10	3	2	ENSG00000116157(3x)
ENSG00000162377	COA7	protein_coding	49	29	0	0	NA
ENSG00000233664	NDUFS5P3	processed_pseudogene	0	0	0	0	NA
ENSG00000239640	RN7SL62P	misc_RNA	0	0	0	0	NA
ENSG00000162378	ZYG11B	protein_coding	49	21	0	0	NA
ENSG00000252018	RNU2-30P	snRNA	0	0	0	0	NA
ENSG00000228929	RPS13P2	processed_pseudogene	49	5	0	0	NA
ENSG00000206627	RNU6-969P	snRNA	0	0	0	0	NA
ENSG00000203995	ZYG11A	protein_coding	27	6	1	2	ENSG00000121310(1x)
ENSG00000242391	RP4-631H13.2	antisense	3	0	0	0	NA
ENSG00000121310	ECHDC2	protein_coding	49	22	5	2.4	ENSG00000116171(4x)
ENSG00000230953	RP4-631H13.6	processed_pseudogene	45	2	0	0	NA
ENSG00000231866	RP4-631H13.4	processed_pseudogene	0	0	0	0	NA
ENSG00000116171	SCP2	protein_coding	49	18	4	2.5	ENSG00000121310(4x)
ENSG00000264834	MIR1273F	miRNA	0	0	0	0	NA
ENSG00000266188	MIR5095	miRNA	0	0	0	0	NA
ENSG00000265815	MIR1273G	miRNA	0	0	0	0	NA
ENSG00000237279	RP4-631H13.5	processed_pseudogene	1	0	0	0	NA
ENSG00000236360	RP11-334A14.2	processed_pseudogene	0	0	0	0	NA
ENSG00000226147	TUBBP10	processed_pseudogene	0	0	0	0	NA
ENSG00000174348	PODN	protein_coding	49	15	3	2.67	ENSG00000162383(3x)
ENSG00000162383	SLC1A7	protein_coding	48	34	3	2.67	ENSG00000174348(3x)
ENSG00000235563	RP11-334A14.8	antisense	37	15	0	0	NA
ENSG00000277397	RP5-1024G6.9	unprocessed_pseudogene	1	0	0	0	NA
ENSG00000157184	CPT2	protein_coding	49	10	1	2	ENSG00000162384(1x)
ENSG00000236723	RP5-1024G6.2	antisense	20	3	2	2.5	ENSG00000162384(2x)
ENSG00000162384	C1orf123	protein_coding	49	46	3	2.33	ENSG00000236723(2x)
ENSG00000259818	RP5-1024G6.7	antisense	10	3	0	0	NA
ENSG00000162385	MAGOH	protein_coding	49	4	1	7	ENSG00000157193(1x), ENSG00000225030(1x), ENSG00000225675(1x), ENSG00000226754(1x), ENSG00000232762(1x), ENSG00000234578(1x)
ENSG00000226754	RP5-1024G6.5	antisense	48	4	1	7	ENSG00000157193(1x), ENSG00000162385(1x), ENSG00000225030(1x), ENSG00000225675(1x), ENSG00000232762(1x), ENSG00000234578(1x)
ENSG00000157193	LRP8	protein_coding	49	19	2	5	ENSG00000162384(1x), ENSG00000162385(1x), ENSG00000225030(1x), ENSG00000225675(1x), ENSG00000226754(1x), ENSG00000232762(1x), ENSG00000234578(1x), ENSG00000236723(1x)
ENSG00000234578	RP4-784A16.1	antisense	8	3	1	7	ENSG00000157193(1x), ENSG00000162385(1x), ENSG00000225030(1x), ENSG00000225675(1x), ENSG00000226754(1x), ENSG00000232762(1x)
ENSG00000228838	RP4-784A16.2	antisense	2	1	0	0	NA
ENSG00000225030	RP4-784A16.3	sense_intronic	2	2	1	7	ENSG00000157193(1x), ENSG00000162385(1x), ENSG00000225675(1x), ENSG00000226754(1x), ENSG00000232762(1x), ENSG00000234578(1x)
ENSG00000232762	RP4-784A16.4	antisense	2	2	1	7	ENSG00000157193(1x), ENSG00000162385(1x), ENSG00000225030(1x), ENSG00000225675(1x), ENSG00000226754(1x), ENSG00000234578(1x)
ENSG00000225675	LINC01771	lincRNA	17	4	1	7	ENSG00000157193(1x), ENSG00000162385(1x), ENSG00000225030(1x), ENSG00000226754(1x), ENSG00000232762(1x), ENSG00000234578(1x)
ENSG00000226938	RP11-117D22.1	lincRNA	1	0	0	0	NA
ENSG00000230138	RP11-117D22.2	lincRNA	20	7	0	0	NA
ENSG00000236253	SLC25A3P1	transcribed_processed_pseudogene	2	1	0	0	NA
ENSG00000143006	DMRTB1	protein_coding	2	2	0	0	NA
ENSG00000174332	GLIS1	protein_coding	45	18	0	0	NA
ENSG00000239007	RNU7-95P	snRNA	0	0	0	0	NA
ENSG00000058804	NDC1	protein_coding	49	8	0	0	NA
ENSG00000201003	SNORA58	snoRNA	0	0	0	0	NA
ENSG00000229687	RP4-654H19.2	processed_pseudogene	1	0	0	0	NA
ENSG00000058799	YIPF1	protein_coding	49	13	0	0	NA
ENSG00000211452	DIO1	protein_coding	42	6	0	0	NA
ENSG00000081870	HSPB11	protein_coding	49	15	1	2	ENSG00000116212(1x)
ENSG00000116212	LRRC42	protein_coding	49	7	2	2	ENSG00000081870(1x), ENSG00000198711(1x)
ENSG00000219102	HNRNPA3P12	processed_pseudogene	34	2	0	0	NA
ENSG00000203985	LDLRAD1	protein_coding	13	3	0	0	NA
ENSG00000116209	TMEM59	protein_coding	49	11	0	0	NA
ENSG00000280378	RP4-758J24.6	TEC	49	8	0	0	NA
ENSG00000116205	TCEANC2	protein_coding	49	17	0	0	NA
ENSG00000283749	MIR4781	miRNA	0	0	0	0	NA
ENSG00000225183	RP4-758J24.4	processed_pseudogene	0	0	0	0	NA
ENSG00000157211	CDCP2	protein_coding	35	4	0	0	NA
ENSG00000280425	RP11-446E24.3	antisense	24	3	0	0	NA
ENSG00000215883	CYB5RL	protein_coding	49	37	1	3	ENSG00000116221(1x), ENSG00000157216(1x)
ENSG00000116221	MRPL37	protein_coding	49	24	3	2.33	ENSG00000157216(2x)
ENSG00000157216	SSBP3	protein_coding	49	9	3	2.33	ENSG00000116221(2x)
ENSG00000198711	SSBP3-AS1	antisense	49	23	3	2	ENSG00000116212(1x), ENSG00000116221(1x), ENSG00000157216(1x)
ENSG00000225632	RP5-997D24.3	antisense	0	0	0	0	NA
ENSG00000232245	RP4-705F19.1	lincRNA	1	0	0	0	NA
ENSG00000235741	RP5-866L20.1	lincRNA	5	3	0	0	NA
ENSG00000237173	RP5-866L20.2	processed_pseudogene	0	0	0	0	NA
ENSG00000227453	HNRNPA1P63	processed_pseudogene	0	0	0	0	NA
ENSG00000162390	ACOT11	protein_coding	49	23	4	2.75	ENSG00000184313(3x)
ENSG00000162391	FAM151A	protein_coding	46	18	4	2.25	ENSG00000184313(3x)
ENSG00000230728	RP11-240D10.4	sense_overlapping	6	0	0	0	NA
ENSG00000184313	MROH7	protein_coding	49	39	12	2.25	ENSG00000243725(10x)
ENSG00000243725	TTC4	protein_coding	49	35	11	2.18	ENSG00000184313(10x)
ENSG00000162396	PARS2	protein_coding	49	9	0	0	NA
ENSG00000006555	TTC22	protein_coding	46	13	3	2	ENSG00000162398(1x), ENSG00000237453(1x), ENSG00000243725(1x)
ENSG00000237453	RP11-67L3.2	antisense	7	1	1	2	ENSG00000006555(1x)
ENSG00000162398	LEXM	protein_coding	29	7	1	2	ENSG00000006555(1x)
ENSG00000116133	DHCR24	protein_coding	49	17	0	0	NA
ENSG00000242396	RP11-67L3.5	antisense	0	0	0	0	NA
ENSG00000233203	RP11-67L3.4	antisense	22	5	0	0	NA
ENSG00000143001	TMEM61	protein_coding	41	17	0	0	NA
ENSG00000162399	BSND	protein_coding	14	10	0	0	NA
ENSG00000169174	PCSK9	protein_coding	41	12	0	0	NA
ENSG00000162402	USP24	protein_coding	49	29	0	0	NA
ENSG00000231090	RP11-101C11.1	lincRNA	0	0	0	0	NA
ENSG00000231095	GYG1P3	processed_pseudogene	0	0	0	0	NA
ENSG00000265822	MIR4422	miRNA	0	0	0	0	NA
ENSG00000231900	GOT2P1	processed_pseudogene	0	0	0	0	NA
ENSG00000232198	MTCO2P34	processed_pseudogene	0	0	0	0	NA
ENSG00000199831	RN7SKP291	misc_RNA	0	0	0	0	NA
ENSG00000252162	RNU6-830P	snRNA	0	0	0	0	NA
ENSG00000272051	Y_RNA	misc_RNA	0	0	0	0	NA
ENSG00000234810	RP11-90C4.1	lincRNA	21	4	1	2	ENSG00000235612(1x)
ENSG00000230250	LINC01753	lincRNA	1	1	0	0	NA
ENSG00000227104	PIGQP1	transcribed_unprocessed_pseudogene	0	0	0	0	NA
ENSG00000233079	LINC01755	lincRNA	1	1	0	0	NA
ENSG00000235612	RP1-158P9.1	lincRNA	3	2	1	2	ENSG00000234810(1x)
ENSG00000229871	RPSAP20	processed_pseudogene	24	0	0	0	NA
ENSG00000260971	RP11-504A18.1	lincRNA	46	6	0	0	NA
ENSG00000223956	LINC01767	lincRNA	8	2	0	0	NA
ENSG00000162407	PLPP3	protein_coding	49	14	0	0	NA
ENSG00000236776	RPL21P23	processed_pseudogene	15	3	0	0	NA
ENSG00000224980	RPL23AP85	processed_pseudogene	0	0	0	0	NA
ENSG00000225475	RP11-377K22.2	processed_pseudogene	0	0	0	0	NA
ENSG00000162409	PRKAA2	protein_coding	47	9	0	0	NA
ENSG00000187889	C1orf168	protein_coding	31	7	2	2	ENSG00000173406(2x)
ENSG00000229913	RP11-378I13.1	antisense	4	1	0	0	NA
ENSG00000157131	C8A	protein_coding	5	0	0	0	NA
ENSG00000021852	C8B	protein_coding	6	4	0	0	NA
ENSG00000236341	RP5-1103B4.3	antisense	1	0	0	0	NA
ENSG00000173406	DAB1	protein_coding	46	15	3	2.33	ENSG00000187889(2x)
ENSG00000227935	RP6-102O10.1	lincRNA	3	3	1	2	ENSG00000187889(1x)
ENSG00000236888	RPS20P5	processed_pseudogene	0	0	0	0	NA
ENSG00000226759	DAB1-AS1	antisense	1	0	0	0	NA
ENSG00000229887	HNRNPA1P6	transcribed_unprocessed_pseudogene	4	0	0	0	NA
ENSG00000223416	RPS26P15	processed_pseudogene	1	0	0	0	NA
ENSG00000235038	RP11-393I23.4	lincRNA	2	0	0	0	NA
ENSG00000230546	RP11-393I23.3	unprocessed_pseudogene	0	0	0	0	NA
ENSG00000233216	RP11-414C16.1	processed_pseudogene	0	0	0	0	NA
ENSG00000162600	OMA1	protein_coding	49	39	2	2.5	ENSG00000283445(2x)
ENSG00000270209	RP4-592A1.4	processed_pseudogene	1	0	0	0	NA
ENSG00000264128	RN7SL713P	misc_RNA	0	0	0	0	NA
ENSG00000184292	TACSTD2	protein_coding	49	23	7	2.29	ENSG00000283445(7x)
ENSG00000185839	RP4-592A1.2	processed_pseudogene	49	5	0	0	NA
ENSG00000162601	MYSM1	protein_coding	49	22	0	0	NA
ENSG00000283445	RP11-63G10.4	lincRNA	34	22	8	2.25	ENSG00000184292(7x)
ENSG00000177606	JUN	protein_coding	49	3	0	0	NA
ENSG00000234807	LINC01135	lincRNA	46	5	0	0	NA
ENSG00000272226	RP11-63G10.3	lincRNA	45	2	0	0	NA
ENSG00000231740	RP11-63G10.2	lincRNA	0	0	0	0	NA
ENSG00000232453	RP4-794H19.1	lincRNA	49	15	0	0	NA
ENSG00000237352	LINC01358	lincRNA	42	16	0	0	NA
ENSG00000228121	PHBP3	processed_pseudogene	0	0	0	0	NA
ENSG00000241042	RP11-145M4.1	lincRNA	0	0	0	0	NA
ENSG00000235215	RP11-145M4.2	lincRNA	0	0	0	0	NA
ENSG00000224609	HSD52	processed_transcript	16	14	0	0	NA
ENSG00000270457	RP11-467C18.1	lincRNA	35	6	0	0	NA
ENSG00000172456	FGGY	protein_coding	49	30	3	2	ENSG00000134709(3x)
ENSG00000266150	MIR4711	miRNA	0	0	0	0	NA
ENSG00000226883	RP4-782L23.2	antisense	29	3	0	0	NA
ENSG00000134709	HOOK1	protein_coding	49	15	3	2	ENSG00000172456(3x)
ENSG00000134716	CYP2J2	protein_coding	49	16	0	0	NA
ENSG00000265535	RN7SL475P	misc_RNA	0	0	0	0	NA
ENSG00000162598	C1orf87	protein_coding	21	2	0	0	NA
ENSG00000229332	PGBD4P8	processed_pseudogene	1	1	0	0	NA
ENSG00000238242	RP11-575B7.3	lincRNA	2	0	0	0	NA
ENSG00000226476	LINC01748	lincRNA	28	10	0	0	NA
ENSG00000231252	RP11-436K8.1	lincRNA	35	5	0	0	NA
ENSG00000162599	NFIA	protein_coding	48	4	0	0	NA
ENSG00000237928	NFIA-AS2	antisense	42	5	0	0	NA
ENSG00000270742	RP4-802A10.1	sense_intronic	21	1	0	0	NA
ENSG00000237853	NFIA-AS1	processed_transcript	4	0	0	0	NA
ENSG00000223920	RP11-430G17.1	processed_pseudogene	1	1	0	0	NA
ENSG00000162604	TM2D1	protein_coding	49	25	0	0	NA
ENSG00000271200	RP11-430G17.3	lincRNA	47	2	0	0	NA
ENSG00000132849	PATJ	protein_coding	49	25	0	0	NA
ENSG00000200575	RNU6-414P	snRNA	0	0	0	0	NA
ENSG00000212360	RNU6-1177P	snRNA	0	0	0	0	NA
ENSG00000236646	LAMTOR5P1	processed_pseudogene	0	0	0	0	NA
ENSG00000242860	RN7SL180P	misc_RNA	4	0	0	0	NA
ENSG00000263908	MIR3116-1	miRNA	0	0	0	0	NA
ENSG00000234204	PIGPP2	processed_pseudogene	0	0	0	0	NA
ENSG00000234088	RPS15AP7	processed_pseudogene	0	0	0	0	NA
ENSG00000240563	L1TD1	protein_coding	38	33	0	0	NA
ENSG00000237227	RP5-1155K23.4	processed_pseudogene	0	0	0	0	NA
ENSG00000132854	KANK4	protein_coding	46	11	1	2	ENSG00000162607(1x)
ENSG00000201153	RNU6-371P	snRNA	0	0	0	0	NA
ENSG00000162607	USP1	protein_coding	49	9	1	2	ENSG00000132854(1x)
ENSG00000116641	DOCK7	protein_coding	49	23	1	2	ENSG00000125703(1x)
ENSG00000270549	RP11-293K19.1	processed_pseudogene	0	0	0	0	NA
ENSG00000132855	ANGPTL3	protein_coding	35	2	0	0	NA
ENSG00000278967	RP5-849H19.3	TEC	21	3	0	0	NA
ENSG00000213703	RP5-849H19.2	processed_pseudogene	0	0	0	0	NA
ENSG00000235545	RP11-230B22.1	antisense	44	4	0	0	NA
ENSG00000125703	ATG4C	protein_coding	49	15	1	2	ENSG00000116641(1x)
ENSG00000234318	RP4-771M4.3	lincRNA	3	1	0	0	NA
ENSG00000237163	RP4-771M4.2	processed_pseudogene	0	0	0	0	NA
ENSG00000229537	LINC01739	lincRNA	7	1	0	0	NA
ENSG00000227485	RP11-5P4.2	lincRNA	0	0	0	0	NA
ENSG00000229225	RP11-5P4.3	lincRNA	1	0	0	0	NA
ENSG00000203605	RP11-335E6.2	lincRNA	2	2	1	2	ENSG00000224209(1x)
ENSG00000224209	LINC00466	processed_transcript	7	3	1	2	ENSG00000203605(1x)
ENSG00000252259	RNA5SP49	rRNA	0	0	0	0	NA
ENSG00000228734	RP11-335E6.3	lincRNA	1	1	0	0	NA
ENSG00000223683	RPSAP65	processed_pseudogene	1	0	0	0	NA
ENSG00000230798	FOXD3-AS1	antisense	33	6	0	0	NA
ENSG00000187140	FOXD3	protein_coding	32	3	0	0	NA
ENSG00000275836	MIR6068	miRNA	0	0	0	0	NA
ENSG00000252784	Y_RNA	misc_RNA	0	0	0	0	NA
ENSG00000236674	RP4-792G4.3	processed_pseudogene	1	0	0	0	NA
ENSG00000088035	ALG6	protein_coding	49	28	4	2	ENSG00000142856(3x)
ENSG00000142856	ITGB3BP	protein_coding	49	48	8	2	ENSG00000203965(4x)
ENSG00000203965	EFCAB7	protein_coding	49	27	6	2	ENSG00000142856(4x)
ENSG00000264271	RN7SL488P	misc_RNA	0	0	0	0	NA
ENSG00000251720	RNU7-123P	snRNA	0	0	0	0	NA
ENSG00000116652	DLEU2L	sense_intronic	48	16	4	2	ENSG00000203965(2x)
ENSG00000079739	PGM1	protein_coding	49	19	2	2	ENSG00000185483(1x), ENSG00000244256(1x)
ENSG00000244256	RN7SL130P	misc_RNA	40	10	1	2	ENSG00000079739(1x)
ENSG00000185483	ROR1	protein_coding	48	11	1	2	ENSG00000079739(1x)
ENSG00000177452	RP4-597J3.1	processed_pseudogene	0	0	0	0	NA
ENSG00000228056	CFL1P3	processed_pseudogene	0	0	0	0	NA
ENSG00000207190	RNU6-809P	snRNA	0	0	0	0	NA
ENSG00000200508	Y_RNA	misc_RNA	0	0	0	0	NA
ENSG00000223949	ROR1-AS1	antisense	13	2	0	0	NA
ENSG00000177414	UBE2U	protein_coding	12	11	0	0	NA
ENSG00000238653	RNU7-62P	snRNA	0	0	0	0	NA
ENSG00000158966	CACHD1	protein_coding	48	8	0	0	NA
ENSG00000264470	MIR4794	miRNA	0	0	0	0	NA
ENSG00000162437	RAVER2	protein_coding	49	24	0	0	NA
ENSG00000162434	JAK1	protein_coding	49	18	1	2	ENSG00000226891(1x)
ENSG00000234784	RP11-182I10.1	processed_pseudogene	0	0	0	0	NA
ENSG00000233877	RP11-182I10.2	processed_pseudogene	0	0	0	0	NA
ENSG00000226891	LINC01359	processed_transcript	48	6	1	2	ENSG00000162434(1x)
ENSG00000185031	SLC2A3P2	processed_pseudogene	46	3	0	0	NA
ENSG00000272506	RP4-535B20.4	lincRNA	47	3	0	0	NA
ENSG00000212257	RNU6-1176P	snRNA	0	0	0	0	NA
ENSG00000265996	MIR3671	miRNA	0	0	0	0	NA
ENSG00000199135	MIR101-1	miRNA	0	0	0	0	NA
ENSG00000231485	RP4-535B20.1	lincRNA	29	6	0	0	NA
ENSG00000235804	RP4-535B20.2	processed_pseudogene	0	0	0	0	NA
ENSG00000234496	MRPS21P1	processed_pseudogene	0	0	0	0	NA
ENSG00000162433	AK4	protein_coding	49	20	0	0	NA
ENSG00000231622	RPS29P7	processed_pseudogene	0	0	0	0	NA
ENSG00000116675	DNAJC6	protein_coding	49	11	0	0	NA
ENSG00000229294	RP5-1044H5.1	antisense	1	0	0	0	NA
ENSG00000234144	COX6CP13	processed_pseudogene	3	0	0	0	NA
ENSG00000222624	RNU2-15P	snRNA	0	0	0	0	NA
ENSG00000213625	LEPROT	protein_coding	49	31	0	0	NA
ENSG00000116678	LEPR	protein_coding	49	25	0	0	NA
ENSG00000237852	RP4-630A11.3	sense_intronic	4	1	0	0	NA
ENSG00000224570	RP11-430H12.2	processed_pseudogene	12	3	0	0	NA
ENSG00000239319	RN7SL854P	misc_RNA	0	0	0	0	NA
ENSG00000184588	PDE4B	protein_coding	49	11	0	0	NA
ENSG00000227466	RP11-397C12.1	antisense	1	0	0	0	NA
ENSG00000223152	RNU4-88P	snRNA	0	0	0	0	NA
ENSG00000118473	SGIP1	protein_coding	48	25	0	0	NA
ENSG00000264720	MIR3117	miRNA	0	0	0	0	NA
ENSG00000248458	RP4-598P13.1	antisense	40	5	0	0	NA
ENSG00000152760	TCTEX1D1	protein_coding	48	40	0	0	NA
ENSG00000172410	INSL5	protein_coding	18	1	0	0	NA
ENSG00000152763	WDR78	protein_coding	48	12	0	0	NA
ENSG00000231080	RP11-342H21.2	antisense	0	0	0	0	NA
ENSG00000198160	MIER1	protein_coding	49	24	0	0	NA
ENSG00000116704	SLC35D1	protein_coding	49	17	0	0	NA
ENSG00000203963	C1orf141	protein_coding	14	6	2	2	ENSG00000275678(2x)
ENSG00000252433	SNORA31	snoRNA	0	0	0	0	NA
ENSG00000275678	RP4-547N15.3	sense_intronic	16	7	2	2	ENSG00000203963(2x)
ENSG00000162594	IL23R	protein_coding	7	0	0	0	NA
ENSG00000253074	RNU6-586P	snRNA	0	0	0	0	NA
ENSG00000252116	RNU4ATAC4P	snRNA	0	0	0	0	NA
ENSG00000228523	RP11-131O15.2	processed_pseudogene	0	0	0	0	NA
ENSG00000081985	IL12RB2	protein_coding	48	10	0	0	NA
ENSG00000142864	SERBP1	protein_coding	49	10	0	0	NA
ENSG00000223263	RNU6-387P	snRNA	0	0	0	0	NA
ENSG00000235200	LINC01702	lincRNA	2	0	0	0	NA
ENSG00000207504	RNU6-1031P	snRNA	0	0	0	0	NA
ENSG00000238139	RP11-393N21.1	processed_pseudogene	0	0	0	0	NA
ENSG00000242482	RN7SL392P	misc_RNA	0	0	0	0	NA
ENSG00000232048	HNRNPCP9	processed_pseudogene	0	0	0	0	NA
ENSG00000116717	GADD45A	protein_coding	49	7	1	2	ENSG00000172380(1x)
ENSG00000172380	GNG12	protein_coding	49	17	1	2	ENSG00000116717(1x)
ENSG00000238778	RNU7-80P	snRNA	0	0	0	0	NA
ENSG00000232284	GNG12-AS1	antisense	46	7	4	2.5	ENSG00000116729(4x)
ENSG00000235055	RP4-609E1.2	processed_pseudogene	1	0	0	0	NA
ENSG00000162595	DIRAS3	protein_coding	49	12	0	0	NA
ENSG00000228431	ARL5AP3	processed_pseudogene	17	1	0	0	NA
ENSG00000116729	WLS	protein_coding	49	15	4	2.5	ENSG00000232284(4x)
ENSG00000234383	CTBP2P8	processed_pseudogene	45	6	2	3	ENSG00000116729(2x), ENSG00000232284(2x)
ENSG00000221203	MIR1262	miRNA	0	0	0	0	NA
ENSG00000229133	RPS7P4	processed_pseudogene	25	2	0	0	NA
ENSG00000225242	COX6B1P7	processed_pseudogene	0	0	0	0	NA
ENSG00000237622	ELOCP18	processed_pseudogene	0	0	0	0	NA
ENSG00000229440	RP5-1033K19.2	processed_pseudogene	0	0	0	0	NA
ENSG00000116745	RPE65	protein_coding	27	4	0	0	NA
ENSG00000024526	DEPDC1	protein_coding	36	1	0	0	NA
ENSG00000233589	RP4-694A7.2	antisense	6	1	0	0	NA
ENSG00000234264	DEPDC1-AS1	antisense	4	0	0	0	NA
ENSG00000225167	TXNP2	processed_pseudogene	0	0	0	0	NA
ENSG00000223883	LINC01707	lincRNA	1	1	0	0	NA
ENSG00000235446	RP11-74K19.1	lincRNA	1	0	0	0	NA
ENSG00000229639	LINC01758	lincRNA	1	0	0	0	NA
ENSG00000033122	LRRC7	protein_coding	48	17	1	2	ENSG00000197568(1x)
ENSG00000270615	SGO1P1	processed_pseudogene	2	0	0	0	NA
ENSG00000240692	RN7SL538P	misc_RNA	3	3	0	0	NA
ENSG00000229359	PIN1P1	transcribed_processed_pseudogene	1	0	0	0	NA
ENSG00000237919	RP11-181B18.1	antisense	8	1	0	0	NA
ENSG00000066557	LRRC40	protein_coding	49	3	0	0	NA
ENSG00000244389	RN7SL242P	misc_RNA	0	0	0	0	NA
ENSG00000116754	SRSF11	protein_coding	49	2	0	0	NA
ENSG00000228988	RP4-677H15.4	antisense	0	0	0	0	NA
ENSG00000118454	ANKRD13C	protein_coding	49	9	0	0	NA
ENSG00000197568	HHLA3	protein_coding	49	45	1	2	ENSG00000033122(1x)
ENSG00000226088	RP11-180O5.2	antisense	35	2	0	0	NA
ENSG00000116761	CTH	protein_coding	49	9	0	0	NA
ENSG00000278636	Metazoa_SRP	misc_RNA	1	0	0	0	NA
ENSG00000271992	RP11-42O15.3	lincRNA	48	4	0	0	NA
ENSG00000233020	RP11-42O15.2	processed_pseudogene	0	0	0	0	NA
ENSG00000237033	CASP3P1	processed_pseudogene	0	0	0	0	NA
ENSG00000229051	LINC01788	lincRNA	6	1	0	0	NA
ENSG00000226208	RP11-99H8.1	lincRNA	1	0	0	0	NA
ENSG00000050628	PTGER3	protein_coding	43	17	2	2	ENSG00000269933(2x)
ENSG00000235782	RP3-333A15.1	antisense	6	1	0	0	NA
ENSG00000269933	RP3-333A15.2	sense_intronic	30	4	2	2	ENSG00000050628(2x)
ENSG00000235079	ZRANB2-AS1	antisense	32	3	0	0	NA
ENSG00000132485	ZRANB2	protein_coding	49	1	0	0	NA
ENSG00000207721	MIR186	miRNA	0	0	0	0	NA
ENSG00000229956	ZRANB2-AS2	processed_transcript	35	3	0	0	NA
ENSG00000226324	RP11-115M14.1	processed_pseudogene	0	0	0	0	NA
ENSG00000172260	NEGR1	protein_coding	46	9	0	0	NA
ENSG00000231985	RP11-82L20.1	antisense	0	0	0	0	NA
ENSG00000271618	RP11-175G14.2	processed_pseudogene	0	0	0	0	NA
ENSG00000228853	NEGR1-IT1	sense_intronic	0	0	0	0	NA
ENSG00000233994	GDI2P2	processed_pseudogene	23	0	0	0	NA
ENSG00000227207	RPL31P12	processed_pseudogene	2	2	0	0	NA
ENSG00000212366	RNU6-1246P	snRNA	0	0	0	0	NA
ENSG00000225087	RP4-660H19.1	lincRNA	6	3	0	0	NA
ENSG00000227016	RP11-262K1.1	lincRNA	1	1	0	0	NA
ENSG00000280317	RP11-25L19.1	TEC	0	0	0	0	NA
ENSG00000229636	KRT8P21	processed_pseudogene	0	0	0	0	NA
ENSG00000251825	RN7SKP19	misc_RNA	0	0	0	0	NA
ENSG00000233973	LINC01360	lincRNA	1	1	0	0	NA
ENSG00000223479	RP4-788P17.1	lincRNA	0	0	0	0	NA
ENSG00000200601	RNA5SP50	rRNA	0	0	0	0	NA
ENSG00000252005	RNU4ATAC8P	snRNA	0	0	0	0	NA
ENSG00000162620	LRRIQ3	protein_coding	37	36	11	2	ENSG00000254685(11x)
ENSG00000254685	FPGT	protein_coding	49	39	11	2	ENSG00000162620(11x)
ENSG00000116783	TNNI3K	protein_coding	49	45	2	2	ENSG00000233894(2x)
ENSG00000237324	RP11-439H8.4	antisense	32	8	0	0	NA
ENSG00000233894	RP4-650F12.2	antisense	26	6	2	2	ENSG00000116783(2x)
ENSG00000162621	LRRC53	protein_coding	12	4	0	0	NA
ENSG00000178965	ERICH3	protein_coding	33	3	1	2	ENSG00000116791(1x), ENSG00000272864(1x)
ENSG00000234497	ERICH3-AS1	antisense	1	0	0	0	NA
ENSG00000272864	RP11-17E13.2	lincRNA	48	48	11	2.18	ENSG00000116791(8x)
ENSG00000116791	CRYZ	protein_coding	49	47	11	2.18	ENSG00000272864(8x)
ENSG00000162623	TYW3	protein_coding	49	33	7	2.29	ENSG00000116791(5x)
ENSG00000229943	RP11-93N20.1	lincRNA	0	0	0	0	NA
ENSG00000261213	RP11-510C10.4	lincRNA	6	0	0	0	NA
ENSG00000224127	RP11-510C10.2	antisense	5	1	0	0	NA
ENSG00000162624	LHX8	protein_coding	11	3	0	0	NA
ENSG00000224149	RP11-510C10.3	antisense	5	0	0	0	NA
ENSG00000206999	RNU6-622P	snRNA	0	0	0	0	NA
ENSG00000137968	SLC44A5	protein_coding	47	32	0	0	NA
ENSG00000224493	RP11-87O11.1	processed_pseudogene	0	0	0	0	NA
ENSG00000252338	RNU6-503P	snRNA	0	0	0	0	NA
ENSG00000213579	RP4-595K12.1	processed_pseudogene	0	0	0	0	NA
ENSG00000230863	RP4-595K12.2	processed_pseudogene	1	1	0	0	NA
ENSG00000178193	RP4-682C21.5	antisense	1	1	0	0	NA
ENSG00000117054	ACADM	protein_coding	49	28	0	0	NA
ENSG00000181227	DLSTP1	processed_pseudogene	49	10	0	0	NA
ENSG00000137955	RABGGTB	protein_coding	49	17	1	2	ENSG00000057468(1x)
ENSG00000057468	MSH4	protein_coding	48	47	1	2	ENSG00000137955(1x)
ENSG00000154007	ASB17	protein_coding	2	0	0	0	NA
ENSG00000225605	RP11-550H2.1	lincRNA	1	1	1	2	ENSG00000230027(1x)
ENSG00000230027	RP11-550H2.2	lincRNA	2	1	1	2	ENSG00000225605(1x)
ENSG00000184005	ST6GALNAC3	protein_coding	48	6	0	0	NA
ENSG00000223905	RP11-335E14.1	processed_pseudogene	0	0	0	0	NA
ENSG00000272855	RP5-1102E8.3	lincRNA	15	1	0	0	NA
ENSG00000226415	TPI1P1	processed_pseudogene	49	3	0	0	NA
ENSG00000199921	RNU6-161P	snRNA	0	0	0	0	NA
ENSG00000237552	RP11-415A20.1	lincRNA	3	0	0	0	NA
ENSG00000117069	ST6GALNAC5	protein_coding	45	8	0	0	NA
ENSG00000276081	MIR7156	miRNA	0	0	0	0	NA
ENSG00000230498	RP4-564M11.2	antisense	18	0	0	0	NA
ENSG00000142892	PIGK	protein_coding	49	21	0	0	NA
ENSG00000226084	RP4-706A16.3	processed_pseudogene	49	6	0	0	NA
ENSG00000228187	RP11-363H12.1	processed_pseudogene	1	0	0	0	NA
ENSG00000154027	AK5	protein_coding	46	16	1	2	ENSG00000077254(1x)
ENSG00000233099	RP11-375A5.1	antisense	2	0	0	0	NA
ENSG00000251767	RNU7-8P	snRNA	0	0	0	0	NA
ENSG00000036549	ZZZ3	protein_coding	49	7	0	0	NA
ENSG00000251785	RNA5SP20	rRNA	0	0	0	0	NA
ENSG00000243437	RN7SL370P	misc_RNA	0	0	0	0	NA
ENSG00000077254	USP33	protein_coding	49	8	1	2	ENSG00000154027(1x)
ENSG00000232672	ACTG1P21	processed_pseudogene	0	0	0	0	NA
ENSG00000180488	MIGA1	protein_coding	49	3	0	0	NA
ENSG00000222849	RNA5SP21	rRNA	0	0	0	0	NA
ENSG00000219201	RP11-181C21.4	processed_pseudogene	47	5	0	0	NA
ENSG00000235613	NSRP1P1	processed_pseudogene	42	2	0	0	NA
ENSG00000232015	HSPE1P25	processed_pseudogene	0	0	0	0	NA
ENSG00000235927	NEXN-AS1	antisense	48	11	0	0	NA
ENSG00000162614	NEXN	protein_coding	49	18	0	0	NA
ENSG00000162613	FUBP1	protein_coding	49	23	0	0	NA
ENSG00000162616	DNAJB4	protein_coding	49	13	0	0	NA
ENSG00000137960	GIPC2	protein_coding	48	14	3	2	ENSG00000233333(2x)
ENSG00000273338	RP11-386I14.4	antisense	48	4	0	0	NA
ENSG00000213561	RP11-386I14.2	processed_pseudogene	31	4	1	2	ENSG00000137960(1x)
ENSG00000251958	RNU6-1102P	snRNA	0	0	0	0	NA
ENSG00000213560	RP11-386I14.3	processed_pseudogene	1	1	0	0	NA
ENSG00000202263	RNA5SP22	rRNA	0	0	0	0	NA
ENSG00000233333	RNFT1P2	processed_pseudogene	5	3	2	2	ENSG00000137960(2x)
ENSG00000237413	MGC27382	processed_transcript	17	4	0	0	NA
ENSG00000122420	PTGFR	protein_coding	48	12	0	0	NA
ENSG00000227556	RP11-472F19.1	unprocessed_pseudogene	0	0	0	0	NA
ENSG00000212308	RNA5SP23	rRNA	0	0	0	0	NA
ENSG00000137959	IFI44L	protein_coding	49	7	0	0	NA
ENSG00000137965	IFI44	protein_coding	49	9	0	0	NA
ENSG00000238015	RP4-641G12.3	processed_pseudogene	4	0	0	0	NA
ENSG00000235400	RP4-641G12.4	processed_pseudogene	0	0	0	0	NA
ENSG00000162618	ADGRL4	protein_coding	48	13	0	0	NA
ENSG00000230787	PSAT1P3	processed_pseudogene	12	3	0	0	NA
ENSG00000282898	RP4-726F1.2	lincRNA	1	1	0	0	NA
ENSG00000235011	RP4-726F1.1	lincRNA	0	0	0	0	NA
ENSG00000232676	ADH5P2	processed_pseudogene	0	0	0	0	NA
ENSG00000235756	RP11-339A11.1	processed_pseudogene	0	0	0	0	NA
ENSG00000260322	RP11-339A11.2	lincRNA	1	0	0	0	NA
ENSG00000277670	RP11-339A11.3	unprocessed_pseudogene	0	0	0	0	NA
ENSG00000236407	HMGB1P18	processed_pseudogene	0	0	0	0	NA
ENSG00000225598	RP11-339D23.1	lincRNA	1	1	0	0	NA
ENSG00000213559	HNRNPA1P64	processed_pseudogene	0	0	0	0	NA
ENSG00000227062	RP11-115A15.4	processed_pseudogene	0	0	0	0	NA
ENSG00000234108	RP11-115A15.2	processed_pseudogene	0	0	0	0	NA
ENSG00000224326	RP5-933B4.1	lincRNA	0	0	0	0	NA
ENSG00000234184	LINC01781	lincRNA	11	0	0	0	NA
ENSG00000227937	MTND2P30	processed_pseudogene	0	0	0	0	NA
ENSG00000229752	RPL7P10	processed_pseudogene	0	0	0	0	NA
ENSG00000235089	RP3-445O10.1	processed_pseudogene	1	0	0	0	NA
ENSG00000223026	RN7SKP247	misc_RNA	0	0	0	0	NA
ENSG00000117114	ADGRL2	protein_coding	47	14	1	2	ENSG00000215875(1x)
ENSG00000224494	HNRNPA3P14	processed_pseudogene	0	0	0	0	NA
ENSG00000227288	RP5-837I24.1	processed_pseudogene	4	0	0	0	NA
ENSG00000227960	RP5-837I24.6	sense_intronic	1	1	0	0	NA
ENSG00000234953	RP5-837I24.2	antisense	1	0	0	0	NA
ENSG00000242598	MED28P8	processed_pseudogene	10	1	0	0	NA
ENSG00000236676	RP5-837I24.4	antisense	3	0	0	0	NA
ENSG00000234683	RP5-837I24.5	processed_pseudogene	0	0	0	0	NA
ENSG00000215875	ST13P20	transcribed_processed_pseudogene	7	3	1	2	ENSG00000117114(1x)
ENSG00000233290	RP11-147G16.1	lincRNA	1	1	0	0	NA
ENSG00000230817	LINC01362	lincRNA	1	0	0	0	NA
ENSG00000236268	LINC01361	lincRNA	19	7	0	0	NA
ENSG00000231364	LINC01712	lincRNA	1	0	0	0	NA
ENSG00000233008	LINC01725	lincRNA	22	10	0	0	NA
ENSG00000237076	RP5-836J3.1	lincRNA	3	0	0	0	NA
ENSG00000137941	TTLL7	protein_coding	49	9	1	2	ENSG00000271576(1x)
ENSG00000233061	TTLL7-IT1	sense_intronic	30	2	0	0	NA
ENSG00000229486	RP4-552O12.1	processed_pseudogene	0	0	0	0	NA
ENSG00000271576	RP11-486G15.2	lincRNA	49	13	1	2	ENSG00000137941(1x), ENSG00000142875(1x)
ENSG00000142875	PRKACB	protein_coding	49	11	2	2	ENSG00000137976(1x), ENSG00000271576(1x)
ENSG00000213540	RP11-486G15.1	processed_pseudogene	4	0	0	0	NA
ENSG00000226970	RP11-82H13.2	processed_pseudogene	4	0	0	0	NA
ENSG00000199959	SNORA2	snoRNA	0	0	0	0	NA
ENSG00000203943	SAMD13	protein_coding	48	8	1	2	ENSG00000137976(1x)
ENSG00000249237	RP11-376N17.4	transcribed_unitary_pseudogene	2	0	0	0	NA
ENSG00000240520	UOX	transcribed_unitary_pseudogene	34	5	0	0	NA
ENSG00000137976	DNASE2B	protein_coding	31	9	2	2	ENSG00000142875(1x), ENSG00000203943(1x)
ENSG00000117133	RPF1	protein_coding	49	16	0	0	NA
ENSG00000174021	GNG5	protein_coding	49	13	0	0	NA
ENSG00000122432	SPATA1	protein_coding	49	33	0	0	NA
ENSG00000117151	CTBS	protein_coding	49	27	0	0	NA
ENSG00000180869	LINC01555	lincRNA	3	2	0	0	NA
ENSG00000232622	RP11-484D4.3	processed_pseudogene	0	0	0	0	NA
ENSG00000117155	SSX2IP	protein_coding	49	5	0	0	NA
ENSG00000171517	LPAR3	protein_coding	38	15	0	0	NA
ENSG00000153898	MCOLN2	protein_coding	47	39	7	2	ENSG00000055732(5x)
ENSG00000162643	WDR63	protein_coding	42	17	3	2	ENSG00000153898(2x)
ENSG00000055732	MCOLN3	protein_coding	47	31	5	2	ENSG00000153898(5x)
ENSG00000266110	MIR4423	miRNA	0	0	0	0	NA
ENSG00000280099	RP11-33E12.2	TEC	49	14	4	2	ENSG00000097096(4x)
ENSG00000097096	SYDE2	protein_coding	46	11	4	2	ENSG00000280099(4x)
ENSG00000162642	C1orf52	protein_coding	49	7	0	0	NA
ENSG00000223254	Y_RNA	misc_RNA	0	0	0	0	NA
ENSG00000142867	BCL10	protein_coding	49	12	0	0	NA
ENSG00000223653	RP11-131L23.1	antisense	44	16	0	0	NA
ENSG00000153904	DDAH1	protein_coding	49	13	0	0	NA
ENSG00000199459	Y_RNA	misc_RNA	0	0	0	0	NA
ENSG00000273264	RP11-131L23.2	lincRNA	26	1	0	0	NA
ENSG00000282057	RP4-621F18.2	lincRNA	43	6	0	0	NA
ENSG00000272691	RP11-290M5.4	lincRNA	21	0	0	0	NA
ENSG00000142871	CYR61	protein_coding	49	3	0	0	NA
ENSG00000199934	SNORD81	snoRNA	0	0	0	0	NA
ENSG00000230285	RP11-290M5.2	lincRNA	0	0	0	0	NA
ENSG00000117174	ZNHIT6	protein_coding	49	38	0	0	NA
ENSG00000171502	COL24A1	protein_coding	47	25	0	0	NA
ENSG00000201620	RNA5SP51	rRNA	0	0	0	0	NA
ENSG00000229505	RP4-682E18.1	processed_pseudogene	0	0	0	0	NA
ENSG00000122417	ODF2L	protein_coding	49	42	1	2	ENSG00000137975(1x)
ENSG00000278281	MIR7856	miRNA	0	0	0	0	NA
ENSG00000231349	RP11-444C12.1	processed_pseudogene	0	0	0	0	NA
ENSG00000137975	CLCA2	protein_coding	39	11	1	2	ENSG00000122417(1x)
ENSG00000016490	CLCA1	protein_coding	16	2	0	0	NA
ENSG00000016602	CLCA4	protein_coding	46	8	0	0	NA
ENSG00000224466	CDCA4P2	processed_pseudogene	3	0	0	0	NA
ENSG00000236915	RP4-651E10.4	antisense	19	9	1	2	ENSG00000261737(1x)
[truncated: 54,158 more rows]

## Sheet: Table S3 Gene-pairs
Table S3. Coregulated gene pairs in 49 tissues
Gene 1	Gene 2	Coloc probability	Number of overlapping variants	Same effect direction?	Relative distance of TSS	Tissue
ENSG00000226864	ENSG00000276742	1	6925	TRUE	28470	Adipose_Subcutaneous
ENSG00000226864	ENSG00000107669	1	7076	FALSE	489	Adipose_Subcutaneous			Legend
ENSG00000186766	ENSG00000279725	0.98	8914	TRUE	239	Adipose_Subcutaneous			Gene 1	First gene in colocalization analysis (The order has no influence on the results)
ENSG00000151893	ENSG00000277687	0.86	6367	TRUE	61714	Adipose_Subcutaneous			Gene 2	Second gene in colocalization analysis (The order has no influence on the results)
ENSG00000276742	ENSG00000107669	1	6926	FALSE	27981	Adipose_Subcutaneous			Coloc probability	Probability of both genes for being regulated by the same genetic signal. This probability is termed H4 by the function coloc.abf
ENSG00000277879	ENSG00000165646	0.83	5773	TRUE	27575	Adipose_Subcutaneous			Number of overlapping variants	Number of variants, which were investigated for their association with gene expression with both genes
ENSG00000165985	ENSG00000165983	0.99	6596	FALSE	85062	Adipose_Subcutaneous			Relative distance of TSS	Distance of the transcription start sites (TSS)
ENSG00000152465	ENSG00000176236	0.98	7124	TRUE	71514	Adipose_Subcutaneous			Same effect direction?	Is the genetic signal regulating both genes in the same direction (TRUE) or not (FALSE). This value was obtained by comparing the effect size of the most significant shared eVariant
ENSG00000065665	ENSG00000181192	0.8	7621	TRUE	60665	Adipose_Subcutaneous			Tissue	Tissue (GTEx code)
ENSG00000176244	ENSG00000152464	0.95	7378	TRUE	8544	Adipose_Subcutaneous
ENSG00000148824	ENSG00000214279	0.98	5130	FALSE	59852	Adipose_Subcutaneous
ENSG00000148824	ENSG00000130649	0.95	4814	FALSE	126312	Adipose_Subcutaneous
ENSG00000214279	ENSG00000130649	0.96	4814	TRUE	66460	Adipose_Subcutaneous
ENSG00000196139	ENSG00000151632	1	9127	TRUE	17323	Adipose_Subcutaneous
ENSG00000224034	ENSG00000215267	0.88	9462	TRUE	17234	Adipose_Subcutaneous
ENSG00000212743	ENSG00000215244	0.89	8432	TRUE	72629	Adipose_Subcutaneous
ENSG00000204172	ENSG00000251079	0.94	3247	TRUE	28316	Adipose_Subcutaneous
ENSG00000188234	ENSG00000230869	0.88	5230	FALSE	175183	Adipose_Subcutaneous
ENSG00000204344	ENSG00000229390	0.9	8	FALSE	1998702	Thyroid
ENSG00000204149	ENSG00000204152	0.87	5732	TRUE	40157	Adipose_Subcutaneous
ENSG00000226964	ENSG00000189014	0.96	3705	TRUE	16496	Adipose_Subcutaneous
ENSG00000012779	ENSG00000231964	0.84	6381	TRUE	78945	Adipose_Subcutaneous
ENSG00000280401	ENSG00000156574	0.98	8365	TRUE	13122	Adipose_Subcutaneous
ENSG00000107742	ENSG00000138303	0.88	4709	FALSE	128102	Adipose_Subcutaneous
ENSG00000244733	ENSG00000188199	0.99	8182	TRUE	42336	Adipose_Subcutaneous
ENSG00000244733	ENSG00000280355	0.89	8234	TRUE	22105	Adipose_Subcutaneous
ENSG00000244733	ENSG00000272489	0.96	8288	TRUE	2344	Adipose_Subcutaneous
ENSG00000188199	ENSG00000280355	0.84	8252	TRUE	20231	Adipose_Subcutaneous
ENSG00000188199	ENSG00000272489	0.94	8186	TRUE	39992	Adipose_Subcutaneous
ENSG00000280355	ENSG00000272489	0.96	8238	TRUE	19761	Adipose_Subcutaneous
ENSG00000026103	ENSG00000261438	0.92	6413	TRUE	25254	Adipose_Subcutaneous
ENSG00000184923	ENSG00000224914	0.98	5147	FALSE	117288	Adipose_Subcutaneous
ENSG00000261011	ENSG00000240089	0.98	5611	TRUE	9383	Adipose_Subcutaneous
ENSG00000182771	ENSG00000234942	0.92	4169	TRUE	788762	Adipose_Subcutaneous
ENSG00000224914	ENSG00000223482	0.99	5459	TRUE	124	Adipose_Subcutaneous
ENSG00000148834	ENSG00000065621	0.86	5186	FALSE	33517	Adipose_Subcutaneous
ENSG00000134201	ENSG00000213366	0.99	5554	TRUE	44233	Adipose_Subcutaneous
ENSG00000168765	ENSG00000134184	1	5535	TRUE	31733	Adipose_Subcutaneous
ENSG00000121933	ENSG00000282608	0.92	6517	FALSE	60202	Adipose_Subcutaneous
ENSG00000134216	ENSG00000203878	0.93	6811	TRUE	10803	Adipose_Subcutaneous
ENSG00000134216	ENSG00000064886	0.92	6530	TRUE	90091	Adipose_Subcutaneous
ENSG00000203878	ENSG00000064886	0.93	6569	TRUE	79288	Adipose_Subcutaneous
ENSG00000260948	ENSG00000085465	0.97	6788	TRUE	5291	Adipose_Subcutaneous
ENSG00000264538	ENSG00000167525	0.9	4	FALSE	1997445	Nerve_Tibial
ENSG00000149292	ENSG00000270179	0.97	6000	TRUE	54048	Adipose_Subcutaneous
ENSG00000197580	ENSG00000150783	0.89	5382	FALSE	8095	Adipose_Subcutaneous
ENSG00000214290	ENSG00000196167	0.88	5405	TRUE	6205	Adipose_Subcutaneous
ENSG00000196167	ENSG00000150750	0.97	5182	TRUE	59240	Adipose_Subcutaneous
ENSG00000254851	ENSG00000280143	0.91	7336	FALSE	70829	Adipose_Subcutaneous
ENSG00000196655	ENSG00000186166	0.86	5427	TRUE	20549	Adipose_Subcutaneous
ENSG00000196655	ENSG00000240970	0.88	5436	TRUE	15245	Adipose_Subcutaneous
ENSG00000137700	ENSG00000118181	0.82	5452	FALSE	12475	Adipose_Subcutaneous
ENSG00000186166	ENSG00000240970	0.83	5479	TRUE	5304	Adipose_Subcutaneous
ENSG00000254941	ENSG00000245498	0.96	7075	TRUE	7595	Adipose_Subcutaneous
ENSG00000254943	ENSG00000154133	0.97	7033	TRUE	6937	Adipose_Subcutaneous
ENSG00000279672	ENSG00000255284	0.81	6970	TRUE	2039	Adipose_Subcutaneous
ENSG00000279672	ENSG00000255142	1	6973	TRUE	2028	Adipose_Subcutaneous
ENSG00000110328	ENSG00000255462	1	8057	FALSE	51921	Adipose_Subcutaneous
ENSG00000255284	ENSG00000274897	0.86	6970	FALSE	19933	Adipose_Subcutaneous
ENSG00000142102	ENSG00000206013	0.98	4716	FALSE	10388	Adipose_Subcutaneous
ENSG00000149054	ENSG00000149050	0.99	8167	TRUE	92706	Adipose_Subcutaneous
ENSG00000236965	ENSG00000180988	0.95	9490	TRUE	19950	Adipose_Subcutaneous
ENSG00000132275	ENSG00000254595	0.99	7953	FALSE	114243	Adipose_Subcutaneous
ENSG00000255328	ENSG00000270972	0.81	4848	TRUE	6021	Adipose_Subcutaneous
ENSG00000170955	ENSG00000110148	0.95	9055	TRUE	60911	Adipose_Subcutaneous
ENSG00000005801	ENSG00000223756	0.96	8138	TRUE	1739	Adipose_Subcutaneous
ENSG00000005801	ENSG00000189398	0.96	8118	TRUE	12530	Adipose_Subcutaneous
ENSG00000223756	ENSG00000166492	0.99	8004	TRUE	41535	Adipose_Subcutaneous
ENSG00000223756	ENSG00000189398	0.97	8123	TRUE	10791	Adipose_Subcutaneous
ENSG00000182048	ENSG00000167311	0.95	8739	FALSE	32415	Adipose_Subcutaneous
ENSG00000205531	ENSG00000110619	1	7552	TRUE	65236	Adipose_Subcutaneous
ENSG00000166492	ENSG00000189398	0.99	8055	TRUE	30744	Adipose_Subcutaneous
ENSG00000177225	ENSG00000177156	0.9	6883	TRUE	30159	Adipose_Subcutaneous
ENSG00000254872	ENSG00000184956	0.92	7598	TRUE	13174	Adipose_Subcutaneous
ENSG00000254815	ENSG00000185522	0.95	5894	TRUE	3138	Adipose_Subcutaneous
ENSG00000188211	ENSG00000260196	0.93	5614	TRUE	28923	Adipose_Subcutaneous
ENSG00000179119	ENSG00000247595	0.89	6487	TRUE	46010	Adipose_Subcutaneous
ENSG00000151117	ENSG00000254966	0.81	6468	TRUE	13415	Adipose_Subcutaneous
ENSG00000183695	ENSG00000254529	1	6184	TRUE	196172	Adipose_Subcutaneous
ENSG00000148965	ENSG00000134339	0.99	6553	TRUE	11750	Adipose_Subcutaneous
ENSG00000198168	ENSG00000148935	0.97	7298	TRUE	163716	Adipose_Subcutaneous
ENSG00000198168	ENSG00000246225	0.89	7858	TRUE	727	Adipose_Subcutaneous
ENSG00000148935	ENSG00000246225	0.92	7301	TRUE	162989	Adipose_Subcutaneous
ENSG00000272668	ENSG00000243284	1	6564	TRUE	4297	Adipose_Subcutaneous
ENSG00000215861	ENSG00000269713	1	2107	TRUE	218171	Adipose_Subcutaneous
ENSG00000215861	ENSG00000274265	0.99	2241	TRUE	145710	Adipose_Subcutaneous
ENSG00000272030	ENSG00000160678	0.81	4902	TRUE	6471	Adipose_Subcutaneous
ENSG00000272030	ENSG00000189171	0.82	4913	TRUE	3037	Adipose_Subcutaneous
ENSG00000160678	ENSG00000189171	0.81	4908	TRUE	3434	Adipose_Subcutaneous
ENSG00000237975	ENSG00000197915	0.94	4677	FALSE	56068	Adipose_Subcutaneous
ENSG00000237975	ENSG00000143631	0.95	4537	TRUE	157078	Adipose_Subcutaneous
ENSG00000269713	ENSG00000274265	0.99	2357	TRUE	72461	Adipose_Subcutaneous
ENSG00000244682	ENSG00000225217	1	6724	TRUE	24952	Adipose_Subcutaneous
ENSG00000197915	ENSG00000143631	0.94	4673	FALSE	101010	Adipose_Subcutaneous
ENSG00000163568	ENSG00000233473	0.99	7193	TRUE	65301	Adipose_Subcutaneous
ENSG00000186470	ENSG00000235109	0.92	28	FALSE	1991112	Esophagus_Mucosa
ENSG00000158869	ENSG00000158864	1	6410	TRUE	18130	Adipose_Subcutaneous
ENSG00000231551	ENSG00000272824	0.87	3756	TRUE	43830	Adipose_Subcutaneous
ENSG00000232527	ENSG00000277702	0.99	801	FALSE	830081	Adipose_Subcutaneous
ENSG00000196154	ENSG00000188015	1	4949	TRUE	764	Adipose_Subcutaneous
ENSG00000163382	ENSG00000187862	0.87	5292	FALSE	12035	Adipose_Subcutaneous
ENSG00000232093	ENSG00000163354	0.89	3652	TRUE	12337	Adipose_Subcutaneous
ENSG00000162755	ENSG00000143224	0.93	6133	FALSE	68049	Adipose_Subcutaneous
ENSG00000169231	ENSG00000185499	0.84	3752	TRUE	15065	Adipose_Subcutaneous
ENSG00000234614	ENSG00000196407	0.81	4458	TRUE	11820	Adipose_Subcutaneous
ENSG00000149084	ENSG00000246250	0.95	6464	TRUE	200046	Adipose_Subcutaneous
ENSG00000283375	ENSG00000246250	0.99	7115	TRUE	24322	Adipose_Subcutaneous
ENSG00000110455	ENSG00000255165	1	6877	TRUE	5537	Adipose_Subcutaneous
ENSG00000151348	ENSG00000254577	0.8	4272	FALSE	705266	Adipose_Subcutaneous
ENSG00000235098	ENSG00000225905	0.97	5828	TRUE	700	Adipose_Subcutaneous
ENSG00000008128	ENSG00000215790	1	6611	TRUE	21668	Adipose_Subcutaneous
ENSG00000242485	ENSG00000169972	0.93	5363	FALSE	98746	Adipose_Subcutaneous
ENSG00000116151	ENSG00000272420	0.92	6413	FALSE	28079	Adipose_Subcutaneous
ENSG00000116151	ENSG00000269896	0.9	6372	TRUE	38887	Adipose_Subcutaneous
ENSG00000127054	ENSG00000240731	0.92	5391	TRUE	6013	Adipose_Subcutaneous
ENSG00000127054	ENSG00000131584	0.8	5362	FALSE	16673	Adipose_Subcutaneous
ENSG00000228327	ENSG00000241860	0.87	1617	TRUE	604764	Adipose_Subcutaneous
ENSG00000215912	ENSG00000228037	0.87	6089	TRUE	220157	Adipose_Subcutaneous
ENSG00000187961	ENSG00000187583	0.9	4291	TRUE	5910	Adipose_Subcutaneous
ENSG00000187010	ENSG00000224183	0.99	4729	TRUE	22250	Adipose_Subcutaneous
ENSG00000187010	ENSG00000261349	1	4791	TRUE	5257	Adipose_Subcutaneous
ENSG00000187010	ENSG00000272432	0.98	4723	FALSE	24556	Adipose_Subcutaneous
ENSG00000224183	ENSG00000261349	1	4711	TRUE	27507	Adipose_Subcutaneous
ENSG00000224183	ENSG00000272432	0.97	4643	FALSE	46806	Adipose_Subcutaneous
ENSG00000142632	ENSG00000237276	0.84	6297	TRUE	15418	Adipose_Subcutaneous
ENSG00000261349	ENSG00000272432	0.97	4743	FALSE	19299	Adipose_Subcutaneous
ENSG00000183431	ENSG00000183386	0.9	5838	TRUE	14685	Adipose_Subcutaneous
ENSG00000183431	ENSG00000183520	0.96	5825	TRUE	18337	Adipose_Subcutaneous
ENSG00000142675	ENSG00000236782	0.92	3897	TRUE	5582	Adipose_Subcutaneous
ENSG00000186715	ENSG00000159363	0.98	5682	FALSE	241691	Adipose_Subcutaneous
ENSG00000001460	ENSG00000001461	0.89	5436	TRUE	2357	Adipose_Subcutaneous
ENSG00000238287	ENSG00000187815	0.96	6182	TRUE	31446	Adipose_Subcutaneous
ENSG00000142798	ENSG00000187942	0.88	6550	TRUE	125032	Adipose_Subcutaneous
ENSG00000238142	ENSG00000235241	0.99	6458	TRUE	554	Adipose_Subcutaneous
ENSG00000238142	ENSG00000186301	0.86	5715	FALSE	244027	Adipose_Subcutaneous
ENSG00000125945	ENSG00000249087	0.96	5357	TRUE	611	Adipose_Subcutaneous
ENSG00000182109	ENSG00000243970	0.97	5686	TRUE	12520	Adipose_Subcutaneous
ENSG00000116883	ENSG00000142694	0.94	4116	FALSE	119	Adipose_Subcutaneous
ENSG00000142973	ENSG00000186160	0.83	4516	TRUE	309650	Adipose_Subcutaneous
ENSG00000142973	ENSG00000186377	0.81	4608	TRUE	265730	Adipose_Subcutaneous
ENSG00000186160	ENSG00000186377	0.84	5288	TRUE	43920	Adipose_Subcutaneous
ENSG00000183386	ENSG00000183520	0.99	5877	TRUE	3652	Adipose_Subcutaneous
ENSG00000186301	ENSG00000080947	0.92	6098	FALSE	146365	Adipose_Subcutaneous
ENSG00000162526	ENSG00000225828	0.96	3967	TRUE	10675	Adipose_Subcutaneous
ENSG00000166435	ENSG00000278879	0.9	5016	TRUE	116690	Adipose_Subcutaneous
ENSG00000166928	ENSG00000166927	0.83	5438	TRUE	17532	Adipose_Subcutaneous
ENSG00000172803	ENSG00000172500	0.94	3744	TRUE	54898	Adipose_Subcutaneous
ENSG00000204529	ENSG00000254632	0.99	5690	TRUE	48422	Adipose_Subcutaneous
ENSG00000172927	ENSG00000260877	0.99	6651	TRUE	77325	Adipose_Subcutaneous
ENSG00000261625	ENSG00000256508	0.97	6245	FALSE	10235	Adipose_Subcutaneous
ENSG00000261625	ENSG00000172938	0.95	6091	TRUE	21062	Adipose_Subcutaneous
ENSG00000261625	ENSG00000172935	0.95	6242	FALSE	11361	Adipose_Subcutaneous
ENSG00000261625	ENSG00000132749	0.87	4990	FALSE	250484	Adipose_Subcutaneous
ENSG00000270775	ENSG00000110025	0.98	4044	TRUE	893	Adipose_Subcutaneous
ENSG00000256508	ENSG00000172938	0.97	6064	FALSE	31297	Adipose_Subcutaneous
ENSG00000256508	ENSG00000172935	0.97	6320	TRUE	1126	Adipose_Subcutaneous
ENSG00000256508	ENSG00000132749	0.9	4963	TRUE	260719	Adipose_Subcutaneous
ENSG00000162148	ENSG00000167985	0.98	5346	FALSE	51078	Adipose_Subcutaneous
ENSG00000172938	ENSG00000172935	0.96	6061	FALSE	32423	Adipose_Subcutaneous
ENSG00000172938	ENSG00000132749	0.89	5041	FALSE	229422	Adipose_Subcutaneous
ENSG00000162194	ENSG00000149541	0.91	5393	TRUE	49108	Adipose_Subcutaneous
ENSG00000186652	ENSG00000186907	0.93	6036	FALSE	69892	Adipose_Subcutaneous
ENSG00000172935	ENSG00000132749	0.9	4960	TRUE	261845	Adipose_Subcutaneous
ENSG00000256713	ENSG00000229859	0.94	5466	TRUE	37662	Adipose_Subcutaneous
ENSG00000171067	ENSG00000006534	0.91	5286	TRUE	263423	Adipose_Subcutaneous
ENSG00000168569	ENSG00000185475	0.91	5388	FALSE	4606	Adipose_Subcutaneous
ENSG00000224358	ENSG00000143183	0.87	6849	FALSE	58349	Adipose_Subcutaneous
ENSG00000246067	ENSG00000279900	0.97	6729	TRUE	11621	Adipose_Subcutaneous
ENSG00000020922	ENSG00000255893	0.98	5853	TRUE	19336	Adipose_Subcutaneous
ENSG00000149218	ENSG00000270689	0.81	6115	TRUE	53827	Adipose_Subcutaneous
ENSG00000149218	ENSG00000263465	0.81	6174	TRUE	22613	Adipose_Subcutaneous
ENSG00000116785	ENSG00000244414	0.99	4480	TRUE	44962	Adipose_Subcutaneous
ENSG00000260088	ENSG00000118200	0.88	6812	TRUE	70051	Adipose_Subcutaneous
ENSG00000174529	ENSG00000117222	0.85	6059	TRUE	37555	Adipose_Subcutaneous
ENSG00000257890	ENSG00000257859	1	5287	TRUE	354051	Adipose_Subcutaneous
ENSG00000257218	ENSG00000167272	0.86	5703	TRUE	134960	Adipose_Subcutaneous
ENSG00000119242	ENSG00000179195	0.99	6664	TRUE	292	Adipose_Subcutaneous
ENSG00000174989	ENSG00000277840	0.84	6114	TRUE	91507	Adipose_Subcutaneous
ENSG00000203705	ENSG00000117697	0.81	6526	FALSE	46	Adipose_Subcutaneous
ENSG00000172322	ENSG00000256660	0.94	6936	TRUE	39212	Adipose_Subcutaneous
ENSG00000172322	ENSG00000165682	0.95	6928	TRUE	42009	Adipose_Subcutaneous
ENSG00000111639	ENSG00000010292	0.93	6150	TRUE	487	Adipose_Subcutaneous
ENSG00000247157	ENSG00000111215	0.98	5879	TRUE	426850	Adipose_Subcutaneous
ENSG00000247157	ENSG00000255837	0.96	5234	TRUE	550155	Adipose_Subcutaneous
ENSG00000247157	ENSG00000256981	0.96	5968	TRUE	388336	Adipose_Subcutaneous
ENSG00000247157	ENSG00000212128	0.92	4923	TRUE	638468	Adipose_Subcutaneous
ENSG00000256660	ENSG00000165682	0.94	7144	TRUE	2797	Adipose_Subcutaneous
ENSG00000166532	ENSG00000255967	0.92	6610	TRUE	47324	Adipose_Subcutaneous
ENSG00000164845	ENSG00000215241	0.87	6889	TRUE	7429	Adipose_Subcutaneous
ENSG00000231887	ENSG00000111215	0.99	6409	TRUE	236925	Adipose_Subcutaneous
ENSG00000231887	ENSG00000212127	0.83	7150	TRUE	55008	Adipose_Subcutaneous
ENSG00000231887	ENSG00000255837	0.98	6855	TRUE	113620	Adipose_Subcutaneous
ENSG00000231887	ENSG00000256981	0.98	6264	TRUE	275439	Adipose_Subcutaneous
ENSG00000256069	ENSG00000256427	0.83	6945	TRUE	29320	Adipose_Subcutaneous
ENSG00000177406	ENSG00000060237	0.84	6105	FALSE	121702	Adipose_Subcutaneous
ENSG00000111215	ENSG00000255837	0.97	6814	TRUE	123305	Adipose_Subcutaneous
ENSG00000111215	ENSG00000256981	0.97	7314	TRUE	38514	Adipose_Subcutaneous
ENSG00000111215	ENSG00000212128	0.89	6503	TRUE	211618	Adipose_Subcutaneous
ENSG00000111664	ENSG00000111665	1	6574	TRUE	11855	Adipose_Subcutaneous
ENSG00000139187	ENSG00000237248	0.8	5911	TRUE	290288	Adipose_Subcutaneous
ENSG00000255837	ENSG00000256981	0.95	6669	TRUE	161819	Adipose_Subcutaneous
ENSG00000255837	ENSG00000212128	0.88	6949	TRUE	88313	Adipose_Subcutaneous
ENSG00000256673	ENSG00000260423	0.96	6564	TRUE	47387	Adipose_Subcutaneous
ENSG00000249628	ENSG00000111186	1	7285	TRUE	22573	Adipose_Subcutaneous
ENSG00000111254	ENSG00000139180	0.97	6580	FALSE	60	Adipose_Subcutaneous
ENSG00000171792	ENSG00000278356	0.96	7126	TRUE	9561	Adipose_Subcutaneous
ENSG00000256967	ENSG00000139182	0.99	6334	TRUE	945	Adipose_Subcutaneous
ENSG00000256967	ENSG00000139194	0.95	6334	TRUE	2256	Adipose_Subcutaneous
ENSG00000183542	ENSG00000213809	0.98	7417	TRUE	17883	Adipose_Subcutaneous
ENSG00000183542	ENSG00000205810	0.9	7414	TRUE	10838	Adipose_Subcutaneous
ENSG00000213809	ENSG00000205810	0.89	7353	TRUE	28721	Adipose_Subcutaneous
ENSG00000139182	ENSG00000139194	0.97	6336	TRUE	1311	Adipose_Subcutaneous
ENSG00000215009	ENSG00000177675	0.99	6137	FALSE	146771	Adipose_Subcutaneous
ENSG00000236908	ENSG00000250770	0.99	6918	TRUE	47404	Adipose_Subcutaneous
ENSG00000276718	ENSG00000256913	0.83	6136	TRUE	11177	Adipose_Subcutaneous
ENSG00000256981	ENSG00000212128	0.85	6358	TRUE	250132	Adipose_Subcutaneous
ENSG00000280202	ENSG00000130038	1	6514	TRUE	152816	Adipose_Subcutaneous
ENSG00000215241	ENSG00000171847	0.97	6895	TRUE	7901	Adipose_Subcutaneous
ENSG00000089693	ENSG00000111652	0.92	6286	FALSE	43734	Adipose_Subcutaneous
ENSG00000010295	ENSG00000111640	0.86	6069	FALSE	22156	Adipose_Subcutaneous
ENSG00000279865	ENSG00000089818	0.92	6929	FALSE	4921	Adipose_Subcutaneous
ENSG00000278266	ENSG00000256001	0.93	7890	TRUE	617	Adipose_Subcutaneous
ENSG00000256250	ENSG00000256299	0.98	9132	TRUE	2016	Adipose_Subcutaneous
ENSG00000238078	ENSG00000272823	1	6220	TRUE	44	Adipose_Subcutaneous
ENSG00000238078	ENSG00000257551	1	6211	TRUE	3937	Adipose_Subcutaneous
ENSG00000272823	ENSG00000257551	1	6211	TRUE	3981	Adipose_Subcutaneous
ENSG00000272750	ENSG00000154305	0.82	5754	TRUE	43426	Adipose_Subcutaneous
ENSG00000256287	ENSG00000255910	0.99	7378	TRUE	239329	Adipose_Subcutaneous
ENSG00000257176	ENSG00000275476	0.99	7979	TRUE	39966	Adipose_Subcutaneous
ENSG00000257176	ENSG00000087502	0.99	8090	FALSE	63341	Adipose_Subcutaneous
ENSG00000275476	ENSG00000087502	0.99	7851	FALSE	103307	Adipose_Subcutaneous
ENSG00000151746	ENSG00000274964	0.99	8004	TRUE	232533	Adipose_Subcutaneous
ENSG00000151746	ENSG00000276115	0.97	7974	TRUE	245514	Adipose_Subcutaneous
ENSG00000118308	ENSG00000276842	0.97	7089	TRUE	99494	Adipose_Subcutaneous
ENSG00000274964	ENSG00000276115	0.97	9019	TRUE	12981	Adipose_Subcutaneous
ENSG00000253326	ENSG00000214837	1	5724	TRUE	45438	Adipose_Subcutaneous
ENSG00000215795	ENSG00000224014	0.98	8908	TRUE	10226	Adipose_Subcutaneous
ENSG00000054282	ENSG00000143702	0.85	5677	TRUE	686	Adipose_Subcutaneous
ENSG00000203668	ENSG00000054277	0.98	7740	TRUE	38127	Adipose_Subcutaneous
ENSG00000162852	ENSG00000225300	0.9	8849	TRUE	39429	Adipose_Subcutaneous
ENSG00000162722	ENSG00000235749	1	7612	TRUE	217450	Adipose_Subcutaneous
ENSG00000179397	ENSG00000035687	0.89	6069	FALSE	2243	Adipose_Subcutaneous
ENSG00000197728	ENSG00000123411	0.85	4676	TRUE	34194	Adipose_Subcutaneous
ENSG00000257261	ENSG00000272369	1	5169	TRUE	153823	Adipose_Subcutaneous
ENSG00000257261	ENSG00000274723	1	4376	TRUE	586825	Adipose_Subcutaneous
ENSG00000123415	ENSG00000257534	1	5638	FALSE	24556	Adipose_Subcutaneous
ENSG00000123415	ENSG00000250432	0.96	5460	FALSE	63016	Adipose_Subcutaneous
ENSG00000135480	ENSG00000257671	0.94	6790	TRUE	14928	Adipose_Subcutaneous
ENSG00000135437	ENSG00000135441	0.98	5413	FALSE	4323	Adipose_Subcutaneous
ENSG00000261308	ENSG00000260473	1	6649	TRUE	33723	Adipose_Subcutaneous
ENSG00000257337	ENSG00000257475	0.93	6657	TRUE	41470	Adipose_Subcutaneous
ENSG00000272369	ENSG00000274723	1	5061	TRUE	433002	Adipose_Subcutaneous
ENSG00000224713	ENSG00000240771	0.95	4888	TRUE	7991	Adipose_Subcutaneous
ENSG00000224713	ENSG00000135502	0.84	4906	TRUE	1356	Adipose_Subcutaneous
ENSG00000240771	ENSG00000135502	0.87	4886	TRUE	9347	Adipose_Subcutaneous
ENSG00000170486	ENSG00000186049	0.82	6493	TRUE	17093	Adipose_Subcutaneous
ENSG00000280054	ENSG00000111405	0.97	7241	TRUE	5031	Adipose_Subcutaneous
ENSG00000280054	ENSG00000274902	0.97	7247	TRUE	1310	Adipose_Subcutaneous
ENSG00000139531	ENSG00000123411	0.81	4774	FALSE	10479	Adipose_Subcutaneous
ENSG00000278126	ENSG00000184271	0.93	4970	FALSE	15127	Adipose_Subcutaneous
ENSG00000257534	ENSG00000250432	0.97	5504	TRUE	38460	Adipose_Subcutaneous
ENSG00000111405	ENSG00000274902	0.99	7236	TRUE	6341	Adipose_Subcutaneous
ENSG00000251301	ENSG00000273824	0.84	6410	TRUE	23926	Adipose_Subcutaneous
ENSG00000257252	ENSG00000257512	0.97	6362	TRUE	62927	Adipose_Subcutaneous
ENSG00000257322	ENSG00000258171	0.99	6238	TRUE	41313	Adipose_Subcutaneous
ENSG00000120833	ENSG00000246985	0.96	6440	TRUE	1509	Adipose_Subcutaneous
ENSG00000166130	ENSG00000120868	0.91	5599	TRUE	28	Adipose_Subcutaneous
ENSG00000260910	ENSG00000183087	0.98	5072	TRUE	64777	Adipose_Subcutaneous
ENSG00000260910	ENSG00000272695	0.94	5072	TRUE	64676	Adipose_Subcutaneous
ENSG00000183087	ENSG00000272695	0.95	5343	TRUE	101	Adipose_Subcutaneous
ENSG00000238286	ENSG00000032742	0.8	6848	TRUE	40199	Adipose_Subcutaneous
ENSG00000233325	ENSG00000224429	0.83	7180	TRUE	50582	Adipose_Subcutaneous
ENSG00000102683	ENSG00000235205	1	9266	TRUE	62568	Adipose_Subcutaneous
ENSG00000151773	ENSG00000179630	0.92	5662	FALSE	4357	Adipose_Subcutaneous
ENSG00000250299	ENSG00000278238	0.99	4739	TRUE	144788	Adipose_Subcutaneous
ENSG00000102572	ENSG00000152767	0.85	5962	TRUE	434589	Adipose_Subcutaneous
ENSG00000250878	ENSG00000272542	0.88	7015	TRUE	8759	Adipose_Subcutaneous
ENSG00000224356	ENSG00000280169	0.81	6423	TRUE	49259	Adipose_Subcutaneous
ENSG00000271780	ENSG00000272444	0.99	6357	TRUE	4069	Adipose_Subcutaneous
ENSG00000269958	ENSG00000126215	0.98	6792	TRUE	19151	Adipose_Subcutaneous
ENSG00000269958	ENSG00000269940	0.88	6831	TRUE	1302	Adipose_Subcutaneous
ENSG00000126215	ENSG00000269940	0.8	6781	TRUE	20453	Adipose_Subcutaneous
ENSG00000258521	ENSG00000140105	0.95	6323	TRUE	36973	Adipose_Subcutaneous
ENSG00000270108	ENSG00000126214	0.9	6360	TRUE	125680	Adipose_Subcutaneous
ENSG00000253755	ENSG00000211897	0.81	7007	TRUE	101562	Adipose_Subcutaneous
ENSG00000198805	ENSG00000258908	1	7426	TRUE	6107	Adipose_Subcutaneous
ENSG00000213903	ENSG00000092295	0.8	6816	FALSE	48879	Adipose_Subcutaneous
ENSG00000092203	ENSG00000129472	0.87	8662	TRUE	299	Adipose_Subcutaneous
ENSG00000258727	ENSG00000157306	0.99	6493	TRUE	49337	Adipose_Subcutaneous
ENSG00000258727	ENSG00000213983	0.98	6615	TRUE	6591	Adipose_Subcutaneous
ENSG00000258768	ENSG00000136319	0.91	7068	TRUE	41421	Adipose_Subcutaneous
ENSG00000169413	ENSG00000129538	0.99	8466	TRUE	22227	Adipose_Subcutaneous
ENSG00000139908	ENSG00000278784	0.98	6882	TRUE	2909	Adipose_Subcutaneous
ENSG00000157306	ENSG00000213983	0.98	6440	TRUE	55928	Adipose_Subcutaneous
ENSG00000100890	ENSG00000151327	0.9	6273	TRUE	76939	Adipose_Subcutaneous
ENSG00000092020	ENSG00000279434	0.81	6418	TRUE	36482	Adipose_Subcutaneous
ENSG00000165501	ENSG00000258568	0.82	5736	TRUE	829	Adipose_Subcutaneous
ENSG00000168229	ENSG00000261208	0.9	6999	TRUE	19084	Adipose_Subcutaneous
ENSG00000258479	ENSG00000258942	0.99	7311	TRUE	52210	Adipose_Subcutaneous
ENSG00000259318	ENSG00000126775	0.93	6631	TRUE	16625	Adipose_Subcutaneous
ENSG00000269906	ENSG00000151748	0.89	6109	TRUE	5153	Adipose_Subcutaneous
ENSG00000139971	ENSG00000259969	0.88	5445	TRUE	303614	Adipose_Subcutaneous
ENSG00000259065	ENSG00000258586	0.98	5916	TRUE	42775	Adipose_Subcutaneous
ENSG00000270000	ENSG00000119655	0.94	5695	FALSE	21817	Adipose_Subcutaneous
ENSG00000089916	ENSG00000119715	0.83	5921	FALSE	158698	Adipose_Subcutaneous
ENSG00000139998	ENSG00000257365	0.89	6146	FALSE	13944	Adipose_Subcutaneous
ENSG00000258695	ENSG00000258443	0.85	6271	TRUE	9504	Adipose_Subcutaneous
ENSG00000165929	ENSG00000260711	0.99	6589	TRUE	107738	Adipose_Subcutaneous
ENSG00000165934	ENSG00000183648	0.94	7239	TRUE	20	Adipose_Subcutaneous
ENSG00000162384	ENSG00000157184	0.95	5462	TRUE	24188	Adipose_Subcutaneous
ENSG00000254912	ENSG00000223509	1	6228	FALSE	36367	Adipose_Subcutaneous
ENSG00000188626	ENSG00000248334	1	5142	TRUE	18994	Adipose_Subcutaneous
ENSG00000188626	ENSG00000261480	1	5137	TRUE	19842	Adipose_Subcutaneous
ENSG00000188626	ENSG00000261377	0.97	4994	TRUE	71075	Adipose_Subcutaneous
ENSG00000188626	ENSG00000260844	1	5055	TRUE	45562	Adipose_Subcutaneous
ENSG00000206127	ENSG00000276724	0.98	5900	FALSE	127978	Adipose_Subcutaneous
ENSG00000206127	ENSG00000261064	0.99	6021	FALSE	80413	Adipose_Subcutaneous
ENSG00000276724	ENSG00000261064	0.98	6249	TRUE	47565	Adipose_Subcutaneous
ENSG00000178081	ENSG00000261794	0.99	3141	TRUE	500406	Adipose_Subcutaneous
ENSG00000178081	ENSG00000166664	0.99	3882	TRUE	290129	Adipose_Subcutaneous
ENSG00000178081	ENSG00000260128	0.81	3269	TRUE	469018	Adipose_Subcutaneous
ENSG00000259845	ENSG00000198690	0.93	4821	TRUE	88581	Adipose_Subcutaneous
ENSG00000261794	ENSG00000166664	0.99	4107	TRUE	210277	Adipose_Subcutaneous
ENSG00000186470	ENSG00000235109	0.8	28	FALSE	1991112	Skin_Not_Sun_Exposed_Suprapubic
ENSG00000248334	ENSG00000261480	1	5175	TRUE	848	Adipose_Subcutaneous
ENSG00000248334	ENSG00000261377	0.96	5032	TRUE	52081	Adipose_Subcutaneous
ENSG00000248334	ENSG00000260844	0.99	5093	TRUE	26568	Adipose_Subcutaneous
ENSG00000261480	ENSG00000261377	0.96	5032	TRUE	51233	Adipose_Subcutaneous
ENSG00000261480	ENSG00000260844	0.99	5093	TRUE	25720	Adipose_Subcutaneous
ENSG00000261377	ENSG00000260844	0.9	5070	TRUE	25513	Adipose_Subcutaneous
ENSG00000259211	ENSG00000140320	0.86	4965	TRUE	25613	Adipose_Subcutaneous
ENSG00000259616	ENSG00000259675	1	6548	TRUE	79722	Adipose_Subcutaneous
ENSG00000259616	ENSG00000259530	0.95	6573	TRUE	36935	Adipose_Subcutaneous
ENSG00000259675	ENSG00000259530	0.96	6403	TRUE	116657	Adipose_Subcutaneous
ENSG00000169684	ENSG00000261762	0.86	7190	TRUE	25756	Adipose_Subcutaneous
ENSG00000186470	ENSG00000235109	0.83	28	FALSE	1991112	Thyroid
ENSG00000259726	ENSG00000259511	0.94	4587	TRUE	14262	Adipose_Subcutaneous
ENSG00000259562	ENSG00000140403	0.99	6773	TRUE	27064	Adipose_Subcutaneous
ENSG00000277782	ENSG00000117899	0.94	5819	TRUE	10103	Adipose_Subcutaneous
ENSG00000166173	ENSG00000259744	0.9	6023	TRUE	4389	Adipose_Subcutaneous
ENSG00000167178	ENSG00000248540	0.86	4769	TRUE	28967	Adipose_Subcutaneous
ENSG00000259416	ENSG00000259762	0.84	8046	TRUE	3336	Adipose_Subcutaneous
ENSG00000140416	ENSG00000259498	0.9	6675	TRUE	6755	Adipose_Subcutaneous
ENSG00000183208	ENSG00000182768	0.84	6365	TRUE	31851	Adipose_Subcutaneous
ENSG00000185442	ENSG00000260337	0.85	8085	TRUE	213422	Adipose_Subcutaneous
ENSG00000185442	ENSG00000258647	0.96	7970	TRUE	237842	Adipose_Subcutaneous
ENSG00000182054	ENSG00000259291	0.92	6238	TRUE	20297	Adipose_Subcutaneous
ENSG00000260337	ENSG00000258647	0.91	8631	TRUE	24420	Adipose_Subcutaneous
ENSG00000273771	ENSG00000247809	0.94	5577	TRUE	242777	Adipose_Subcutaneous
ENSG00000270127	ENSG00000259205	1	8972	TRUE	8801	Adipose_Subcutaneous
ENSG00000182253	ENSG00000261054	0.91	8039	TRUE	31149	Adipose_Subcutaneous
ENSG00000103852	ENSG00000259921	0.92	7928	TRUE	90083	Adipose_Subcutaneous
ENSG00000274312	ENSG00000277987	0.98	8281	TRUE	7257	Adipose_Subcutaneous
ENSG00000259475	ENSG00000278090	0.99	7718	TRUE	72313	Adipose_Subcutaneous
ENSG00000259475	ENSG00000140443	0.96	5957	TRUE	451880	Adipose_Subcutaneous
ENSG00000226849	ENSG00000171824	0.8	6449	FALSE	29685	Adipose_Subcutaneous
ENSG00000271895	ENSG00000009724	0.96	6445	TRUE	17574	Adipose_Subcutaneous
ENSG00000269925	ENSG00000049245	0.86	5635	FALSE	5114	Adipose_Subcutaneous
ENSG00000126602	ENSG00000263235	1	5950	TRUE	66281	Adipose_Subcutaneous
ENSG00000095917	ENSG00000260182	1	8765	TRUE	1280	Adipose_Subcutaneous
ENSG00000103351	ENSG00000167984	1	5773	FALSE	76476	Adipose_Subcutaneous
ENSG00000103351	ENSG00000262312	1	5781	FALSE	41852	Adipose_Subcutaneous
ENSG00000263072	ENSG00000085644	0.99	5399	TRUE	5105	Adipose_Subcutaneous
ENSG00000076344	ENSG00000242173	1	5464	TRUE	4058	Adipose_Subcutaneous
ENSG00000103249	ENSG00000260051	0.97	8315	TRUE	23820	Adipose_Subcutaneous
ENSG00000161996	ENSG00000127580	0.96	7005	TRUE	41119	Adipose_Subcutaneous
ENSG00000161996	ENSG00000103266	0.96	7005	TRUE	30899	Adipose_Subcutaneous
ENSG00000279930	ENSG00000090581	0.92	8172	TRUE	85231	Adipose_Subcutaneous
ENSG00000167984	ENSG00000262312	1	5871	TRUE	34624	Adipose_Subcutaneous
ENSG00000260565	ENSG00000205918	0.97	6108	TRUE	30148	Adipose_Subcutaneous
ENSG00000280063	ENSG00000217930	1	6999	TRUE	6959	Adipose_Subcutaneous
ENSG00000006194	ENSG00000140993	0.95	5582	TRUE	22786	Adipose_Subcutaneous
ENSG00000006194	ENSG00000010539	0.88	5553	TRUE	46722	Adipose_Subcutaneous
ENSG00000006194	ENSG00000232196	0.88	5479	TRUE	89797	Adipose_Subcutaneous
ENSG00000205937	ENSG00000260778	0.93	6549	FALSE	211	Adipose_Subcutaneous
ENSG00000103269	ENSG00000228201	0.92	7004	TRUE	26466	Adipose_Subcutaneous
ENSG00000140993	ENSG00000010539	0.86	5494	TRUE	69508	Adipose_Subcutaneous
ENSG00000140993	ENSG00000232196	0.88	5535	TRUE	67011	Adipose_Subcutaneous
ENSG00000140988	ENSG00000140990	0.98	7159	FALSE	5352	Adipose_Subcutaneous
ENSG00000182685	ENSG00000184207	0.98	6646	TRUE	2857	Adipose_Subcutaneous
ENSG00000103275	ENSG00000261505	0.92	8615	TRUE	13431	Adipose_Subcutaneous
ENSG00000281005	ENSG00000010539	0.81	5587	FALSE	27522	Adipose_Subcutaneous
ENSG00000127580	ENSG00000260394	0.82	7066	TRUE	10667	Adipose_Subcutaneous
ENSG00000127580	ENSG00000103266	0.96	7066	TRUE	10220	Adipose_Subcutaneous
ENSG00000261123	ENSG00000259933	0.95	6809	TRUE	5428	Adipose_Subcutaneous
ENSG00000260394	ENSG00000103266	0.81	7066	TRUE	447	Adipose_Subcutaneous
ENSG00000167962	ENSG00000127561	0.96	6999	TRUE	20163	Adipose_Subcutaneous
ENSG00000010539	ENSG00000232196	0.87	5391	TRUE	136519	Adipose_Subcutaneous
ENSG00000132854	ENSG00000162607	0.91	5977	TRUE	116883	Adipose_Subcutaneous
ENSG00000260517	ENSG00000259807	0.96	3186	TRUE	80370	Adipose_Subcutaneous
ENSG00000183604	ENSG00000169203	0.87	1400	FALSE	829375	Adipose_Subcutaneous
ENSG00000183604	ENSG00000183336	0.98	1295	TRUE	880410	Adipose_Subcutaneous
ENSG00000169203	ENSG00000183336	0.95	3130	FALSE	51035	Adipose_Subcutaneous
ENSG00000197272	ENSG00000188603	0.92	3926	FALSE	16953	Adipose_Subcutaneous
ENSG00000167371	ENSG00000280789	0.98	3033	TRUE	3966	Adipose_Subcutaneous
ENSG00000155666	ENSG00000259940	0.97	6448	TRUE	11380	Adipose_Subcutaneous
ENSG00000205534	ENSG00000279583	0.81	3064	TRUE	1171	Adipose_Subcutaneous
ENSG00000279344	ENSG00000166971	0.84	6432	FALSE	22861	Adipose_Subcutaneous
ENSG00000260135	ENSG00000274508	0.99	6978	FALSE	36167	Adipose_Subcutaneous
ENSG00000205362	ENSG00000205364	0.92	6990	TRUE	6433	Adipose_Subcutaneous
ENSG00000223496	ENSG00000261556	1	4200	TRUE	5320	Adipose_Subcutaneous
ENSG00000205078	ENSG00000103111	1	9952	TRUE	15606	Adipose_Subcutaneous
ENSG00000205084	ENSG00000135702	0.87	7538	FALSE	21039	Adipose_Subcutaneous
ENSG00000214331	ENSG00000261079	0.82	6905	TRUE	6603	Adipose_Subcutaneous
ENSG00000261656	ENSG00000166546	0.96	4981	TRUE	51834	Adipose_Subcutaneous
ENSG00000166548	ENSG00000089505	0.8	4847	TRUE	13849	Adipose_Subcutaneous
ENSG00000140905	ENSG00000166455	1	9654	TRUE	19158	Adipose_Subcutaneous
ENSG00000166451	ENSG00000261061	0.83	9746	FALSE	24272	Adipose_Subcutaneous
ENSG00000261172	ENSG00000260528	1	3952	TRUE	65954	Adipose_Subcutaneous
ENSG00000187741	ENSG00000204991	0.99	5696	TRUE	1522	Adipose_Subcutaneous
ENSG00000270020	ENSG00000103248	1	9611	FALSE	31338	Adipose_Subcutaneous
ENSG00000270020	ENSG00000243697	0.98	9733	TRUE	1560	Adipose_Subcutaneous
ENSG00000103248	ENSG00000243697	0.98	9618	FALSE	29778	Adipose_Subcutaneous
ENSG00000222019	ENSG00000141013	0.91	4640	TRUE	28144	Adipose_Subcutaneous
ENSG00000140955	ENSG00000250685	1	12014	TRUE	4127	Adipose_Subcutaneous
ENSG00000140955	ENSG00000103160	1	11837	TRUE	45950	Adipose_Subcutaneous
ENSG00000260630	ENSG00000051523	0.87	9320	TRUE	12146	Adipose_Subcutaneous
ENSG00000250685	ENSG00000103160	1	11809	TRUE	50077	Adipose_Subcutaneous
ENSG00000103264	ENSG00000269901	0.89	9871	TRUE	27224	Adipose_Subcutaneous
ENSG00000234719	ENSG00000260488	1	9557	TRUE	1207	Adipose_Subcutaneous
ENSG00000254681	ENSG00000205746	1	4866	TRUE	49464	Adipose_Subcutaneous
ENSG00000254681	ENSG00000185164	1	4649	FALSE	160271	Adipose_Subcutaneous
ENSG00000103550	ENSG00000261195	0.81	6395	FALSE	48405	Adipose_Subcutaneous
ENSG00000263335	ENSG00000072864	0.84	4047	FALSE	83407	Adipose_Subcutaneous
ENSG00000263335	ENSG00000263065	0.97	4108	TRUE	14477	Adipose_Subcutaneous
ENSG00000183793	ENSG00000183426	1	2914	FALSE	443633	Adipose_Subcutaneous
ENSG00000183793	ENSG00000254852	0.89	2100	TRUE	632981	Adipose_Subcutaneous
ENSG00000103226	ENSG00000183889	0.95	5175	TRUE	89810	Adipose_Subcutaneous
ENSG00000205746	ENSG00000185164	1	4383	FALSE	209735	Adipose_Subcutaneous
ENSG00000183426	ENSG00000254852	0.88	3351	FALSE	189348	Adipose_Subcutaneous
ENSG00000189067	ENSG00000188897	0.81	7716	TRUE	112793	Adipose_Subcutaneous
ENSG00000189067	ENSG00000184602	0.94	9207	TRUE	32033	Adipose_Subcutaneous
ENSG00000156968	ENSG00000255277	0.97	2392	TRUE	571052	Adipose_Subcutaneous
ENSG00000188599	ENSG00000103512	0.81	3181	TRUE	289817	Adipose_Subcutaneous
ENSG00000280153	ENSG00000262222	1	8703	TRUE	6714	Adipose_Subcutaneous
ENSG00000263326	ENSG00000262155	0.97	6842	TRUE	5790	Adipose_Subcutaneous
ENSG00000213853	ENSG00000279662	0.88	8185	FALSE	130951	Adipose_Subcutaneous
ENSG00000072864	ENSG00000263065	0.84	4046	FALSE	97884	Adipose_Subcutaneous
ENSG00000263013	ENSG00000038532	0.97	8705	TRUE	4444	Adipose_Subcutaneous
ENSG00000259876	ENSG00000048471	0.95	6886	TRUE	580957	Adipose_Subcutaneous
ENSG00000259876	ENSG00000259899	0.87	9053	TRUE	53350	Adipose_Subcutaneous
ENSG00000048471	ENSG00000259899	0.88	6630	TRUE	634307	Adipose_Subcutaneous
ENSG00000261560	ENSG00000171490	0.84	9278	FALSE	30984	Adipose_Subcutaneous
ENSG00000188897	ENSG00000184602	0.85	7511	TRUE	144826	Adipose_Subcutaneous
ENSG00000263400	ENSG00000264176	0.83	6962	FALSE	13266	Adipose_Subcutaneous
ENSG00000263400	ENSG00000263508	0.96	6454	TRUE	119764	Adipose_Subcutaneous
ENSG00000263400	ENSG00000264016	0.87	6846	TRUE	39239	Adipose_Subcutaneous
ENSG00000264176	ENSG00000264016	0.82	6802	FALSE	52505	Adipose_Subcutaneous
ENSG00000264176	ENSG00000187824	0.83	6962	TRUE	13805	Adipose_Subcutaneous
ENSG00000263508	ENSG00000264016	0.84	6563	TRUE	80525	Adipose_Subcutaneous
ENSG00000109063	ENSG00000264016	0.82	6669	FALSE	111707	Adipose_Subcutaneous
ENSG00000233327	ENSG00000273018	0.96	3719	TRUE	10767	Adipose_Subcutaneous
ENSG00000233327	ENSG00000213077	0.97	3745	TRUE	3551	Adipose_Subcutaneous
ENSG00000233327	ENSG00000154874	0.89	3468	TRUE	102313	Adipose_Subcutaneous
ENSG00000273018	ENSG00000213077	0.97	3730	TRUE	7216	Adipose_Subcutaneous
ENSG00000273018	ENSG00000154874	0.9	3491	TRUE	91546	Adipose_Subcutaneous
ENSG00000213077	ENSG00000154874	0.91	3479	TRUE	98762	Adipose_Subcutaneous
ENSG00000239704	ENSG00000223878	0.97	6657	TRUE	31138	Adipose_Subcutaneous
ENSG00000179277	ENSG00000265519	0.93	6112	TRUE	1587	Adipose_Subcutaneous
ENSG00000179277	ENSG00000276855	0.97	6108	TRUE	2398	Adipose_Subcutaneous
ENSG00000072134	ENSG00000262074	0.8	3559	FALSE	151479	Adipose_Subcutaneous
ENSG00000265519	ENSG00000276855	0.82	6115	TRUE	811	Adipose_Subcutaneous
ENSG00000154898	ENSG00000128487	0.83	3749	TRUE	311820	Adipose_Subcutaneous
ENSG00000226145	ENSG00000188933	0.85	5298	TRUE	36090	Adipose_Subcutaneous
ENSG00000228157	ENSG00000279825	0.81	3715	TRUE	62117	Adipose_Subcutaneous
ENSG00000249459	ENSG00000108448	0.92	3668	TRUE	15739	Adipose_Subcutaneous
ENSG00000228983	ENSG00000231625	0.93	4015	TRUE	35846	Adipose_Subcutaneous
ENSG00000108556	ENSG00000205710	0.99	7573	TRUE	3656	Adipose_Subcutaneous
ENSG00000167840	ENSG00000234327	1	7561	TRUE	11648	Adipose_Subcutaneous
ENSG00000167840	ENSG00000129204	1	7580	TRUE	6678	Adipose_Subcutaneous
ENSG00000234327	ENSG00000129204	1	7591	TRUE	4970	Adipose_Subcutaneous
ENSG00000181885	ENSG00000175826	0.97	6688	FALSE	11960	Adipose_Subcutaneous
ENSG00000129197	ENSG00000263272	0.99	8099	TRUE	12380	Adipose_Subcutaneous
ENSG00000129197	ENSG00000108561	0.98	7977	FALSE	28647	Adipose_Subcutaneous
ENSG00000262089	ENSG00000108839	0.93	6856	TRUE	876	Adipose_Subcutaneous
ENSG00000262089	ENSG00000215067	0.92	6795	TRUE	17160	Adipose_Subcutaneous
ENSG00000262061	ENSG00000183688	0.86	5652	FALSE	114734	Adipose_Subcutaneous
ENSG00000263272	ENSG00000108561	0.95	8055	FALSE	16267	Adipose_Subcutaneous
ENSG00000239697	ENSG00000161956	0.8	6236	TRUE	12984	Adipose_Subcutaneous
ENSG00000186594	ENSG00000185561	1	7873	TRUE	6736	Adipose_Subcutaneous
ENSG00000141258	ENSG00000263345	1	6897	TRUE	40238	Adipose_Subcutaneous
ENSG00000108839	ENSG00000215067	0.95	6801	TRUE	16284	Adipose_Subcutaneous
ENSG00000277597	ENSG00000167705	0.88	7806	TRUE	34806	Adipose_Subcutaneous
ENSG00000167699	ENSG00000171861	0.98	7504	FALSE	938	Adipose_Subcutaneous
ENSG00000129255	ENSG00000161956	0.86	6174	TRUE	21654	Adipose_Subcutaneous
ENSG00000204650	ENSG00000214425	1	5869	FALSE	69993	Adipose_Subcutaneous
ENSG00000006282	ENSG00000049283	0.81	5428	TRUE	13763	Adipose_Subcutaneous
ENSG00000006282	ENSG00000250107	0.91	5434	TRUE	15802	Adipose_Subcutaneous
ENSG00000262539	ENSG00000214401	1	5476	TRUE	67030	Adipose_Subcutaneous
ENSG00000262539	ENSG00000263503	1	4204	TRUE	658266	Adipose_Subcutaneous
ENSG00000262539	ENSG00000264070	1	4203	TRUE	674735	Adipose_Subcutaneous
ENSG00000262539	ENSG00000280022	1	4203	TRUE	667985	Adipose_Subcutaneous
ENSG00000214401	ENSG00000263503	1	4381	TRUE	591236	Adipose_Subcutaneous
ENSG00000214401	ENSG00000264070	1	4380	TRUE	607705	Adipose_Subcutaneous
ENSG00000214401	ENSG00000280022	1	4380	TRUE	600955	Adipose_Subcutaneous
ENSG00000263503	ENSG00000264070	1	5965	TRUE	16469	Adipose_Subcutaneous
ENSG00000263503	ENSG00000280022	1	5965	TRUE	9719	Adipose_Subcutaneous
ENSG00000264070	ENSG00000280022	1	6001	TRUE	6750	Adipose_Subcutaneous
ENSG00000260075	ENSG00000266918	1	3970	FALSE	841278	Adipose_Subcutaneous
ENSG00000007171	ENSG00000232859	1	4283	FALSE	92884	Adipose_Subcutaneous
ENSG00000108823	ENSG00000188662	0.99	5183	TRUE	15193	Adipose_Subcutaneous
ENSG00000274767	ENSG00000276085	0.85	5821	TRUE	13523	Adipose_Subcutaneous
ENSG00000274767	ENSG00000276070	0.86	5785	TRUE	27689	Adipose_Subcutaneous
ENSG00000267198	ENSG00000120071	1	4297	TRUE	679585	Adipose_Subcutaneous
ENSG00000267198	ENSG00000228696	1	3993	TRUE	815993	Adipose_Subcutaneous
ENSG00000272505	ENSG00000270154	0.92	47	TRUE	1989655	Nerve_Tibial
ENSG00000172123	ENSG00000267547	0.98	5779	TRUE	28910	Adipose_Subcutaneous
ENSG00000172123	ENSG00000267648	1	5779	TRUE	25465	Adipose_Subcutaneous
ENSG00000172123	ENSG00000267102	1	5779	TRUE	23055	Adipose_Subcutaneous
ENSG00000277258	ENSG00000277182	0.93	4379	TRUE	982	Adipose_Subcutaneous
ENSG00000120071	ENSG00000228696	1	5349	TRUE	136408	Adipose_Subcutaneous
ENSG00000278311	ENSG00000278535	0.92	5239	TRUE	46910	Adipose_Subcutaneous
ENSG00000274419	ENSG00000274487	0.96	3578	TRUE	253176	Adipose_Subcutaneous
ENSG00000274419	ENSG00000278845	0.81	3520	TRUE	293047	Adipose_Subcutaneous
ENSG00000267547	ENSG00000267648	0.98	5888	TRUE	3445	Adipose_Subcutaneous
ENSG00000267547	ENSG00000267102	0.97	5879	TRUE	5855	Adipose_Subcutaneous
ENSG00000267648	ENSG00000267102	0.99	5879	TRUE	2410	Adipose_Subcutaneous
ENSG00000276409	ENSG00000274736	0.99	5774	FALSE	31435	Adipose_Subcutaneous
ENSG00000276085	ENSG00000276070	1	5814	TRUE	14166	Adipose_Subcutaneous
ENSG00000141161	ENSG00000266947	0.91	6216	TRUE	95146	Adipose_Subcutaneous
ENSG00000274487	ENSG00000278845	0.89	4305	TRUE	39871	Adipose_Subcutaneous
ENSG00000108774	ENSG00000089558	0.81	4526	TRUE	26280	Adipose_Subcutaneous
ENSG00000205045	ENSG00000154760	1	5346	TRUE	89024	Adipose_Subcutaneous
ENSG00000205045	ENSG00000267554	1	5415	TRUE	67233	Adipose_Subcutaneous
ENSG00000205045	ENSG00000267369	0.99	5464	TRUE	39643	Adipose_Subcutaneous
ENSG00000205045	ENSG00000255987	0.94	5494	TRUE	22675	Adipose_Subcutaneous
ENSG00000109084	ENSG00000004142	0.86	3831	TRUE	38427	Adipose_Subcutaneous
ENSG00000154760	ENSG00000267554	1	5643	TRUE	21791	Adipose_Subcutaneous
ENSG00000154760	ENSG00000267369	0.99	5484	TRUE	49381	Adipose_Subcutaneous
ENSG00000154760	ENSG00000255987	0.97	5422	TRUE	66349	Adipose_Subcutaneous
ENSG00000229980	ENSG00000262006	0.98	5715	TRUE	43553	Adipose_Subcutaneous
ENSG00000172716	ENSG00000267364	0.9	6054	TRUE	60199	Adipose_Subcutaneous
ENSG00000049283	ENSG00000250107	0.98	5404	TRUE	29565	Adipose_Subcutaneous
ENSG00000267554	ENSG00000267369	0.99	5553	TRUE	27590	Adipose_Subcutaneous
ENSG00000267554	ENSG00000255987	0.96	5491	TRUE	44558	Adipose_Subcutaneous
ENSG00000064300	ENSG00000279036	1	5505	TRUE	4263	Adipose_Subcutaneous
ENSG00000278668	ENSG00000108671	0.88	5756	TRUE	36786	Adipose_Subcutaneous
ENSG00000120075	ENSG00000260027	0.81	5496	TRUE	39611	Adipose_Subcutaneous
ENSG00000267369	ENSG00000255987	0.96	5540	TRUE	16968	Adipose_Subcutaneous
ENSG00000131471	ENSG00000260105	0.9	3791	FALSE	14738	Adipose_Subcutaneous
ENSG00000232457	ENSG00000265912	1	5031	TRUE	10421	Adipose_Subcutaneous
ENSG00000232457	ENSG00000176809	0.8	4918	TRUE	34203	Adipose_Subcutaneous
ENSG00000265912	ENSG00000176809	0.82	4944	TRUE	23782	Adipose_Subcutaneous
ENSG00000108654	ENSG00000258890	0.99	4696	FALSE	1467	Adipose_Subcutaneous
ENSG00000224383	ENSG00000108622	0.98	3830	TRUE	19550	Adipose_Subcutaneous
ENSG00000267280	ENSG00000121068	0.9	3770	TRUE	11659	Adipose_Subcutaneous
ENSG00000264364	ENSG00000279207	0.88	5153	FALSE	12257	Adipose_Subcutaneous
ENSG00000265055	ENSG00000237854	0.87	5870	TRUE	434	Adipose_Subcutaneous
ENSG00000265055	ENSG00000277476	0.81	5813	TRUE	31727	Adipose_Subcutaneous
ENSG00000265055	ENSG00000274561	0.86	5817	TRUE	29988	Adipose_Subcutaneous
ENSG00000237854	ENSG00000277476	0.82	5813	TRUE	31293	Adipose_Subcutaneous
ENSG00000237854	ENSG00000274561	0.88	5817	TRUE	29554	Adipose_Subcutaneous
ENSG00000277476	ENSG00000274561	0.81	5875	TRUE	1739	Adipose_Subcutaneous
ENSG00000278730	ENSG00000267023	0.85	5835	TRUE	25138	Adipose_Subcutaneous
ENSG00000070540	ENSG00000267009	0.84	5811	TRUE	43890	Adipose_Subcutaneous
ENSG00000267653	ENSG00000267194	0.8	5410	TRUE	49603	Adipose_Subcutaneous
ENSG00000214087	ENSG00000262049	0.87	7950	FALSE	19376	Adipose_Subcutaneous
ENSG00000262877	ENSG00000262223	0.81	7898	FALSE	4896	Adipose_Subcutaneous
ENSG00000262580	ENSG00000141527	1	8500	TRUE	35957	Adipose_Subcutaneous
ENSG00000283914	ENSG00000204277	1	8092	TRUE	30299	Adipose_Subcutaneous
ENSG00000283914	ENSG00000267676	1	8217	TRUE	6223	Adipose_Subcutaneous
ENSG00000125445	ENSG00000177885	0.95	5619	TRUE	143904	Adipose_Subcutaneous
ENSG00000129673	ENSG00000129667	0.97	7120	TRUE	48439	Adipose_Subcutaneous
ENSG00000070731	ENSG00000284526	0.95	7138	TRUE	17165	Adipose_Subcutaneous
ENSG00000070731	ENSG00000267078	0.95	7143	TRUE	16411	Adipose_Subcutaneous
ENSG00000284526	ENSG00000267078	0.95	7273	TRUE	754	Adipose_Subcutaneous
ENSG00000141562	ENSG00000266445	0.83	6685	TRUE	19744	Adipose_Subcutaneous
ENSG00000204277	ENSG00000267676	1	8138	TRUE	24076	Adipose_Subcutaneous
ENSG00000125447	ENSG00000177885	0.81	5618	FALSE	144036	Adipose_Subcutaneous
ENSG00000279744	ENSG00000266445	0.93	6685	TRUE	15323	Adipose_Subcutaneous
ENSG00000187775	ENSG00000087157	0.99	7820	TRUE	198754	Adipose_Subcutaneous
ENSG00000125458	ENSG00000188612	0.95	6083	FALSE	52116	Adipose_Subcutaneous
ENSG00000204316	ENSG00000267342	0.94	6262	TRUE	8353	Adipose_Subcutaneous
ENSG00000257008	ENSG00000204347	0.86	6829	TRUE	5461	Adipose_Subcutaneous
ENSG00000187959	ENSG00000179604	0.94	7212	TRUE	49823	Adipose_Subcutaneous
ENSG00000204282	ENSG00000078687	0.91	7467	TRUE	151217	Adipose_Subcutaneous
ENSG00000267466	ENSG00000267506	0.99	8548	TRUE	21755	Adipose_Subcutaneous
ENSG00000141429	ENSG00000153391	0.95	5192	TRUE	83126	Adipose_Subcutaneous
ENSG00000141429	ENSG00000267583	0.96	5113	TRUE	114029	Adipose_Subcutaneous
ENSG00000153391	ENSG00000267583	0.95	5363	TRUE	30903	Adipose_Subcutaneous
ENSG00000213512	ENSG00000162645	0.85	5247	TRUE	49926	Adipose_Subcutaneous
ENSG00000224081	ENSG00000143036	0.84	6043	TRUE	35084	Adipose_Subcutaneous
ENSG00000198796	ENSG00000267257	0.9	7292	TRUE	90732	Adipose_Subcutaneous
ENSG00000267279	ENSG00000267316	0.85	6592	TRUE	27460	Adipose_Subcutaneous
ENSG00000175322	ENSG00000267150	0.97	6950	TRUE	42555	Adipose_Subcutaneous
ENSG00000141391	ENSG00000267108	0.99	7211	TRUE	25001	Adipose_Subcutaneous
ENSG00000141401	ENSG00000267480	0.99	7363	TRUE	51156	Adipose_Subcutaneous
ENSG00000280302	ENSG00000267069	0.97	7396	FALSE	8881	Adipose_Subcutaneous
ENSG00000186481	ENSG00000265787	0.98	6697	TRUE	158326	Adipose_Subcutaneous
ENSG00000265179	ENSG00000141433	1	7364	TRUE	1014	Adipose_Subcutaneous
ENSG00000229442	ENSG00000206418	0.84	6931	TRUE	122448	Adipose_Subcutaneous
ENSG00000166342	ENSG00000265579	1	7706	TRUE	122185	Adipose_Subcutaneous
ENSG00000197020	ENSG00000269845	0.99	9078	TRUE	16844	Adipose_Subcutaneous
ENSG00000188321	ENSG00000188629	1	6637	TRUE	39248	Adipose_Subcutaneous
ENSG00000272505	ENSG00000270154	0.98	47	TRUE	1989655	Thyroid
ENSG00000267769	ENSG00000267980	0.9	6899	TRUE	90915	Adipose_Subcutaneous
ENSG00000267769	ENSG00000008382	0.92	6804	FALSE	111267	Adipose_Subcutaneous
ENSG00000188000	ENSG00000130803	0.99	6894	FALSE	45214	Adipose_Subcutaneous
ENSG00000167670	ENSG00000008382	0.95	7023	FALSE	59135	Adipose_Subcutaneous
ENSG00000196705	ENSG00000240522	1	9766	TRUE	8414	Adipose_Subcutaneous
ENSG00000037757	ENSG00000104957	0.97	5649	FALSE	32772	Adipose_Subcutaneous
ENSG00000130300	ENSG00000269350	0.99	6725	TRUE	16418	Adipose_Subcutaneous
ENSG00000266933	ENSG00000129946	0.84	5951	TRUE	46500	Adipose_Subcutaneous
ENSG00000249931	ENSG00000186399	0.85	38	TRUE	1989033	Adipose_Visceral_Omentum
ENSG00000064547	ENSG00000089639	0.8	6802	TRUE	14737	Adipose_Subcutaneous
ENSG00000171291	ENSG00000278897	0.99	5686	TRUE	7271	Adipose_Subcutaneous
ENSG00000089847	ENSG00000077463	0.88	7260	TRUE	750	Adipose_Subcutaneous
ENSG00000104921	ENSG00000090659	0.99	8056	TRUE	45418	Adipose_Subcutaneous
ENSG00000213290	ENSG00000230310	0.98	5689	TRUE	6974	Adipose_Subcutaneous
ENSG00000188629	ENSG00000270614	0.88	6735	TRUE	14317	Adipose_Subcutaneous
ENSG00000179115	ENSG00000179218	0.87	5498	FALSE	4570	Adipose_Subcutaneous
ENSG00000249931	ENSG00000186399	0.8	38	TRUE	1989033	Artery_Aorta
ENSG00000267980	ENSG00000008382	0.96	7153	FALSE	20352	Adipose_Subcutaneous
ENSG00000269044	ENSG00000268087	0.83	7624	TRUE	914	Adipose_Subcutaneous
ENSG00000160953	ENSG00000071626	0.86	8470	TRUE	52858	Adipose_Subcutaneous
ENSG00000196605	ENSG00000267370	0.88	6616	TRUE	36317	Adipose_Subcutaneous
ENSG00000186994	ENSG00000267855	0.86	7771	FALSE	21866	Adipose_Subcutaneous
ENSG00000104969	ENSG00000172009	0.91	8367	FALSE	2089	Adipose_Subcutaneous
ENSG00000267751	ENSG00000175221	0.89	6367	FALSE	320990	Adipose_Subcutaneous
ENSG00000167815	ENSG00000095066	0.88	5411	TRUE	70881	Adipose_Subcutaneous
ENSG00000105325	ENSG00000161091	0.96	7464	FALSE	68017	Adipose_Subcutaneous
ENSG00000267339	ENSG00000267528	0.95	8101	TRUE	81701	Adipose_Subcutaneous
ENSG00000181027	ENSG00000245598	0.92	6046	TRUE	85682	Adipose_Subcutaneous
ENSG00000089335	ENSG00000279329	0.9	7020	TRUE	58	Adipose_Subcutaneous
ENSG00000182986	ENSG00000268225	1	10359	TRUE	34818	Adipose_Subcutaneous
ENSG00000160439	ENSG00000267265	1	9957	TRUE	65098	Adipose_Subcutaneous
ENSG00000124299	ENSG00000124302	0.99	6886	TRUE	100161	Adipose_Subcutaneous
ENSG00000254415	ENSG00000273837	1	8885	TRUE	6870	Adipose_Subcutaneous
ENSG00000232871	ENSG00000063176	0.96	7378	FALSE	14012	Adipose_Subcutaneous
ENSG00000186230	ENSG00000276449	1	6953	FALSE	14360	Adipose_Subcutaneous
ENSG00000267838	ENSG00000167617	0.98	10321	FALSE	33720	Adipose_Subcutaneous
ENSG00000167608	ENSG00000088038	0.84	11080	FALSE	35522	Adipose_Subcutaneous
ENSG00000197937	ENSG00000170949	1	10272	TRUE	55624	Adipose_Subcutaneous
ENSG00000161265	ENSG00000267796	0.92	6067	TRUE	3380	Adipose_Subcutaneous
ENSG00000105136	ENSG00000152439	0.91	6904	FALSE	12204	Adipose_Subcutaneous
ENSG00000213965	ENSG00000267475	0.8	6769	TRUE	211	Adipose_Subcutaneous
ENSG00000011485	ENSG00000268810	0.96	6172	TRUE	36175	Adipose_Subcutaneous
ENSG00000196867	ENSG00000269696	0.96	8070	TRUE	28463	Adipose_Subcutaneous
ENSG00000126251	ENSG00000185897	1	6665	TRUE	12469	Adipose_Subcutaneous
ENSG00000239998	ENSG00000104972	0.99	10016	TRUE	44238	Adipose_Subcutaneous
ENSG00000239998	ENSG00000104974	0.96	10172	TRUE	20662	Adipose_Subcutaneous
ENSG00000176222	ENSG00000267058	0.82	7791	TRUE	17754	Adipose_Subcutaneous
ENSG00000104852	ENSG00000104863	0.93	6585	FALSE	28905	Adipose_Subcutaneous
ENSG00000167615	ENSG00000226696	0.96	10550	TRUE	160	Adipose_Subcutaneous
ENSG00000104835	ENSG00000269486	0.91	6470	TRUE	8085	Adipose_Subcutaneous
ENSG00000131845	ENSG00000268678	0.97	6949	TRUE	652	Adipose_Subcutaneous
ENSG00000167595	ENSG00000004777	0.93	6000	TRUE	16389	Adipose_Subcutaneous
ENSG00000197928	ENSG00000269288	0.99	10428	TRUE	14223	Adipose_Subcutaneous
ENSG00000269352	ENSG00000039650	0.98	6434	TRUE	8620	Adipose_Subcutaneous
ENSG00000225872	ENSG00000249115	0.82	5588	TRUE	185158	Adipose_Subcutaneous
ENSG00000275055	ENSG00000260160	0.91	9172	TRUE	14195	Adipose_Subcutaneous
ENSG00000198464	ENSG00000269102	0.89	9710	TRUE	743	Adipose_Subcutaneous
ENSG00000126267	ENSG00000011590	0.97	6111	FALSE	56304	Adipose_Subcutaneous
ENSG00000126267	ENSG00000105668	0.99	6315	FALSE	18293	Adipose_Subcutaneous
ENSG00000126267	ENSG00000272333	0.87	6042	FALSE	69796	Adipose_Subcutaneous
ENSG00000126267	ENSG00000249115	0.95	6333	TRUE	35479	Adipose_Subcutaneous
ENSG00000131941	ENSG00000076650	0.8	7215	FALSE	15992	Adipose_Subcutaneous
ENSG00000198046	ENSG00000197951	0.98	7658	TRUE	118146	Adipose_Subcutaneous
ENSG00000063127	ENSG00000104901	0.95	6291	FALSE	36558	Adipose_Subcutaneous
ENSG00000063127	ENSG00000104894	0.86	6393	FALSE	9946	Adipose_Subcutaneous
ENSG00000161551	ENSG00000198093	0.89	9171	TRUE	17064	Adipose_Subcutaneous
ENSG00000174586	ENSG00000268049	0.95	3825	TRUE	4158	Adipose_Subcutaneous
ENSG00000105695	ENSG00000012124	0.84	6643	TRUE	27136	Adipose_Subcutaneous
ENSG00000004777	ENSG00000267049	0.93	6033	TRUE	3504	Adipose_Subcutaneous
ENSG00000105329	ENSG00000142039	0.99	5280	TRUE	43722	Adipose_Subcutaneous
ENSG00000176024	ENSG00000198093	0.98	9141	FALSE	22107	Adipose_Subcutaneous
ENSG00000213024	ENSG00000169136	0.94	6513	TRUE	64	Adipose_Subcutaneous
ENSG00000104901	ENSG00000104894	0.83	6313	TRUE	26612	Adipose_Subcutaneous
ENSG00000271109	ENSG00000269086	0.8	6783	TRUE	22687	Adipose_Subcutaneous
ENSG00000268734	ENSG00000186431	0.98	9916	TRUE	16425	Adipose_Subcutaneous
ENSG00000104973	ENSG00000268006	0.99	6292	TRUE	33397	Adipose_Subcutaneous
ENSG00000011590	ENSG00000105668	0.94	6152	TRUE	38011	Adipose_Subcutaneous
ENSG00000011590	ENSG00000272333	0.93	6186	TRUE	13492	Adipose_Subcutaneous
ENSG00000011590	ENSG00000249115	0.89	6047	FALSE	91783	Adipose_Subcutaneous
ENSG00000105668	ENSG00000272333	0.94	6083	TRUE	51503	Adipose_Subcutaneous
ENSG00000105668	ENSG00000249115	0.97	6251	FALSE	53772	Adipose_Subcutaneous
ENSG00000270164	ENSG00000268355	0.94	5042	TRUE	3977	Adipose_Subcutaneous
ENSG00000213777	ENSG00000274892	0.99	10323	TRUE	9208	Adipose_Subcutaneous
ENSG00000268678	ENSG00000152433	0.97	6909	FALSE	11465	Adipose_Subcutaneous
ENSG00000268678	ENSG00000256060	0.86	6909	FALSE	11692	Adipose_Subcutaneous
ENSG00000271032	ENSG00000105711	0.95	6724	FALSE	5131	Adipose_Subcutaneous
ENSG00000125498	ENSG00000167633	0.93	9583	TRUE	46657	Adipose_Subcutaneous
ENSG00000248098	ENSG00000177191	0.99	5243	FALSE	31250	Adipose_Subcutaneous
ENSG00000170892	ENSG00000125505	0.97	11263	TRUE	56	Adipose_Subcutaneous
ENSG00000123870	ENSG00000167562	1	10324	TRUE	32168	Adipose_Subcutaneous
ENSG00000105254	ENSG00000105258	0.86	6096	TRUE	38	Adipose_Subcutaneous
ENSG00000272333	ENSG00000249115	0.9	5978	FALSE	105275	Adipose_Subcutaneous
ENSG00000266907	ENSG00000267429	0.94	8126	TRUE	25873	Adipose_Subcutaneous
ENSG00000104972	ENSG00000104974	0.96	10105	TRUE	23576	Adipose_Subcutaneous
ENSG00000152433	ENSG00000256060	0.91	6939	TRUE	227	Adipose_Subcutaneous
ENSG00000168995	ENSG00000129450	0.99	7869	TRUE	17391	Adipose_Subcutaneous
ENSG00000224635	ENSG00000275401	0.98	5342	TRUE	2405	Adipose_Subcutaneous
ENSG00000186399	ENSG00000249931	0.94	38	TRUE	1989033	Breast_Mammary_Tissue
ENSG00000186399	ENSG00000249931	0.94	38	TRUE	1989033	Testis
ENSG00000175730	ENSG00000198547	0.89	4179	FALSE	16874	Adipose_Subcutaneous
ENSG00000088325	ENSG00000179772	1	3978	TRUE	106348	Adipose_Subcutaneous
ENSG00000198185	ENSG00000215452	0.83	5912	TRUE	54283	Adipose_Subcutaneous
ENSG00000124116	ENSG00000182931	0.85	5569	FALSE	86913	Adipose_Subcutaneous
ENSG00000225849	ENSG00000215452	0.95	6050	TRUE	17956	Adipose_Subcutaneous
ENSG00000283440	ENSG00000244558	0.93	5614	TRUE	75436	Adipose_Subcutaneous
ENSG00000100979	ENSG00000124257	0.93	5907	TRUE	23268	Adipose_Subcutaneous
ENSG00000100979	ENSG00000168612	0.98	5894	TRUE	30928	Adipose_Subcutaneous
ENSG00000124257	ENSG00000271984	0.93	5947	TRUE	4532	Adipose_Subcutaneous
ENSG00000124257	ENSG00000168612	0.92	5939	TRUE	7660	Adipose_Subcutaneous
ENSG00000166913	ENSG00000101104	1	5984	TRUE	24386	Adipose_Subcutaneous
ENSG00000171940	ENSG00000197670	0.98	6569	TRUE	57137	Adipose_Subcutaneous
ENSG00000125510	ENSG00000171700	1	4892	TRUE	185	Adipose_Subcutaneous
ENSG00000275437	ENSG00000130702	0.81	8519	FALSE	38623	Adipose_Subcutaneous
ENSG00000254419	ENSG00000215440	0.87	6632	FALSE	21664	Adipose_Subcutaneous
ENSG00000268858	ENSG00000101150	0.83	5822	TRUE	935	Adipose_Subcutaneous
ENSG00000280213	ENSG00000198276	0.81	5495	TRUE	2258	Adipose_Subcutaneous
ENSG00000088899	ENSG00000226632	0.88	6482	FALSE	188732	Adipose_Subcutaneous
ENSG00000125775	ENSG00000229728	0.97	7638	FALSE	32393	Adipose_Subcutaneous
ENSG00000169629	ENSG00000144161	0.87	5327	FALSE	179352	Adipose_Subcutaneous
ENSG00000236397	ENSG00000225398	0.85	5774	TRUE	59324	Adipose_Subcutaneous
ENSG00000236397	ENSG00000231943	0.87	5777	TRUE	58589	Adipose_Subcutaneous
ENSG00000198203	ENSG00000237223	1	5754	TRUE	33599	Adipose_Subcutaneous
ENSG00000146556	ENSG00000225398	0.8	5809	FALSE	46613	Adipose_Subcutaneous
ENSG00000189223	ENSG00000125618	0.99	5686	TRUE	67428	Adipose_Subcutaneous
ENSG00000186148	ENSG00000184115	0.94	2023	FALSE	502005	Adipose_Subcutaneous
ENSG00000144152	ENSG00000278962	0.95	5484	TRUE	49979	Adipose_Subcutaneous
ENSG00000227992	ENSG00000271590	1	4593	TRUE	6272	Adipose_Subcutaneous
ENSG00000227992	ENSG00000172965	0.97	4475	FALSE	288896	Adipose_Subcutaneous
ENSG00000227992	ENSG00000230499	0.98	4593	TRUE	10241	Adipose_Subcutaneous
ENSG00000230596	ENSG00000204588	0.97	2377	FALSE	399768	Adipose_Subcutaneous
ENSG00000230596	ENSG00000184115	0.83	3292	TRUE	47003	Adipose_Subcutaneous
ENSG00000230596	ENSG00000175772	0.96	3457	TRUE	5052	Adipose_Subcutaneous
ENSG00000271590	ENSG00000172965	0.96	4482	FALSE	282624	Adipose_Subcutaneous
ENSG00000271590	ENSG00000230499	0.97	4583	TRUE	16513	Adipose_Subcutaneous
ENSG00000204588	ENSG00000175772	0.99	2412	FALSE	394716	Adipose_Subcutaneous
ENSG00000172965	ENSG00000230499	0.88	4465	FALSE	299137	Adipose_Subcutaneous
ENSG00000224905	ENSG00000188992	0.84	7285	TRUE	183470	Adipose_Subcutaneous
ENSG00000188992	ENSG00000228314	0.85	6894	FALSE	362527	Adipose_Subcutaneous
ENSG00000188992	ENSG00000215559	0.91	7206	FALSE	230454	Adipose_Subcutaneous
ENSG00000188992	ENSG00000203616	0.87	7106	FALSE	273566	Adipose_Subcutaneous
ENSG00000228314	ENSG00000215559	0.87	7634	TRUE	132073	Adipose_Subcutaneous
ENSG00000228314	ENSG00000203616	0.9	7731	TRUE	88961	Adipose_Subcutaneous
ENSG00000215559	ENSG00000203616	0.91	7846	TRUE	43112	Adipose_Subcutaneous
ENSG00000236255	ENSG00000125633	0.83	6116	TRUE	180196	Adipose_Subcutaneous
ENSG00000144230	ENSG00000072163	1	6770	TRUE	35922	Adipose_Subcutaneous
ENSG00000225449	ENSG00000222014	0.92	5139	TRUE	804	Adipose_Subcutaneous
ENSG00000225449	ENSG00000214100	0.94	5030	TRUE	45346	Adipose_Subcutaneous
ENSG00000227632	ENSG00000152076	1	4717	TRUE	57178	Adipose_Subcutaneous
ENSG00000222014	ENSG00000214100	0.91	5028	TRUE	46150	Adipose_Subcutaneous
ENSG00000136732	ENSG00000235128	0.82	6953	TRUE	23689	Adipose_Subcutaneous
ENSG00000236532	ENSG00000231236	1	4635	TRUE	780088	Adipose_Subcutaneous
ENSG00000241945	ENSG00000225331	1	5783	TRUE	52786	Adipose_Subcutaneous
ENSG00000241945	ENSG00000237604	1	5782	TRUE	68199	Adipose_Subcutaneous
ENSG00000185808	ENSG00000182670	0.95	7130	FALSE	56	Adipose_Subcutaneous
ENSG00000231106	ENSG00000214914	1	7289	TRUE	11208	Adipose_Subcutaneous
ENSG00000182362	ENSG00000160299	0.96	5547	FALSE	37785	Adipose_Subcutaneous
ENSG00000160226	ENSG00000184441	0.98	6142	TRUE	8141	Adipose_Subcutaneous
ENSG00000183570	ENSG00000280604	0.96	6992	TRUE	270602	Adipose_Subcutaneous
ENSG00000160200	ENSG00000160201	0.85	6605	FALSE	30644	Adipose_Subcutaneous
ENSG00000160213	ENSG00000160214	0.82	5705	TRUE	13068	Adipose_Subcutaneous
ENSG00000225331	ENSG00000237604	1	5921	TRUE	15413	Adipose_Subcutaneous
ENSG00000184787	ENSG00000184900	0.99	6843	TRUE	16760	Adipose_Subcutaneous
ENSG00000159267	ENSG00000224790	0.9	7149	TRUE	21682	Adipose_Subcutaneous
ENSG00000233754	ENSG00000283051	0.83	7295	TRUE	2235	Adipose_Subcutaneous
ENSG00000160190	ENSG00000160188	0.92	8213	TRUE	346	Adipose_Subcutaneous
ENSG00000273027	ENSG00000183250	0.83	6845	TRUE	9801	Adipose_Subcutaneous
ENSG00000280071	ENSG00000275464	0.82	192	TRUE	26309	Adipose_Subcutaneous
ENSG00000280071	ENSG00000280433	0.81	192	TRUE	35270	Adipose_Subcutaneous
ENSG00000275464	ENSG00000280433	0.82	195	TRUE	8961	Adipose_Subcutaneous
ENSG00000169507	ENSG00000236283	0.85	4530	TRUE	114853	Adipose_Subcutaneous
ENSG00000115339	ENSG00000232411	0.98	5797	TRUE	44416	Adipose_Subcutaneous
ENSG00000226363	ENSG00000128652	0.93	6143	FALSE	41813	Adipose_Subcutaneous
ENSG00000128709	ENSG00000175879	0.88	6262	TRUE	6974	Adipose_Subcutaneous
ENSG00000115232	ENSG00000188452	0.82	5405	TRUE	199909	Adipose_Subcutaneous
ENSG00000138378	ENSG00000280083	0.85	5081	TRUE	4474	Adipose_Subcutaneous
ENSG00000138378	ENSG00000230611	0.83	4990	TRUE	22637	Adipose_Subcutaneous
ENSG00000280083	ENSG00000230611	0.87	4993	TRUE	18163	Adipose_Subcutaneous
ENSG00000279720	ENSG00000188681	0.97	991	TRUE	46651	Adipose_Subcutaneous
ENSG00000188681	ENSG00000279414	0.92	900	TRUE	102423	Adipose_Subcutaneous
ENSG00000064012	ENSG00000155749	0.87	4803	FALSE	123955	Adipose_Subcutaneous
ENSG00000226124	ENSG00000213938	0.81	3884	FALSE	191622	Adipose_Subcutaneous
ENSG00000151353	ENSG00000233296	0.95	7190	TRUE	482	Adipose_Subcutaneous
ENSG00000172554	ENSG00000235688	0.99	8451	TRUE	594	Adipose_Subcutaneous
ENSG00000172554	ENSG00000115705	0.92	7381	TRUE	423355	Adipose_Subcutaneous
ENSG00000235688	ENSG00000115705	0.96	7380	TRUE	423949	Adipose_Subcutaneous
ENSG00000218537	ENSG00000273295	1	7076	TRUE	8138	Adipose_Subcutaneous
ENSG00000218537	ENSG00000240972	1	7086	TRUE	4926	Adipose_Subcutaneous
ENSG00000218537	ENSG00000225282	1	6989	TRUE	27970	Adipose_Subcutaneous
ENSG00000218537	ENSG00000099974	1	6832	FALSE	67971	Adipose_Subcutaneous
ENSG00000273295	ENSG00000240972	1	7054	TRUE	13064	Adipose_Subcutaneous
ENSG00000273295	ENSG00000225282	1	7013	TRUE	19832	Adipose_Subcutaneous
ENSG00000273295	ENSG00000099974	1	6856	FALSE	59833	Adipose_Subcutaneous
ENSG00000240972	ENSG00000225282	1	6967	TRUE	32896	Adipose_Subcutaneous
ENSG00000240972	ENSG00000099974	0.99	6810	FALSE	72897	Adipose_Subcutaneous
ENSG00000224086	ENSG00000100034	0.94	7219	TRUE	2072	Adipose_Subcutaneous
ENSG00000189269	ENSG00000272733	1	7247	TRUE	48462	Adipose_Subcutaneous
ENSG00000274602	ENSG00000278558	1	4722	TRUE	50166	Adipose_Subcutaneous
ENSG00000272977	ENSG00000244752	0.96	6645	FALSE	256696	Adipose_Subcutaneous
ENSG00000225282	ENSG00000099974	1	6946	FALSE	40001	Adipose_Subcutaneous
ENSG00000272578	ENSG00000234353	0.94	6817	TRUE	76594	Adipose_Subcutaneous
ENSG00000272578	ENSG00000159496	0.85	6981	TRUE	29220	Adipose_Subcutaneous
ENSG00000100068	ENSG00000231466	0.99	7369	TRUE	55055	Adipose_Subcutaneous
ENSG00000234353	ENSG00000159496	0.83	7054	TRUE	47374	Adipose_Subcutaneous
ENSG00000128262	ENSG00000230712	0.9	7429	TRUE	2362	Adipose_Subcutaneous
ENSG00000273203	ENSG00000273442	0.98	8596	TRUE	12880	Adipose_Subcutaneous
ENSG00000206195	ENSG00000215270	0.8	4520	TRUE	70284	Adipose_Subcutaneous
ENSG00000206195	ENSG00000272872	0.89	4520	TRUE	38238	Adipose_Subcutaneous
ENSG00000100181	ENSG00000283633	1	7427	TRUE	10695	Adipose_Subcutaneous
ENSG00000167065	ENSG00000250318	0.99	5747	TRUE	12786	Adipose_Subcutaneous
ENSG00000211679	ENSG00000222037	0.97	9296	FALSE	13193	Adipose_Subcutaneous
ENSG00000015475	ENSG00000182902	0.95	6068	FALSE	211331	Adipose_Subcutaneous
ENSG00000260804	ENSG00000279348	1	6415	TRUE	5641	Adipose_Subcutaneous
ENSG00000163466	ENSG00000135926	0.9	4705	TRUE	75492	Adipose_Subcutaneous
ENSG00000163466	ENSG00000127837	0.82	4783	TRUE	53163	Adipose_Subcutaneous
ENSG00000081052	ENSG00000169031	1	7321	TRUE	452	Adipose_Subcutaneous
ENSG00000169047	ENSG00000272622	0.88	7096	TRUE	387	Adipose_Subcutaneous
ENSG00000169047	ENSG00000261379	0.89	7089	TRUE	4277	Adipose_Subcutaneous
ENSG00000272622	ENSG00000261379	0.87	7090	TRUE	3890	Adipose_Subcutaneous
ENSG00000283312	ENSG00000181798	1	6618	TRUE	19040	Adipose_Subcutaneous
ENSG00000283312	ENSG00000283491	0.98	6633	TRUE	11957	Adipose_Subcutaneous
ENSG00000181798	ENSG00000283491	0.98	6654	TRUE	7083	Adipose_Subcutaneous
ENSG00000184983	ENSG00000270083	0.98	5739	TRUE	902	Adipose_Subcutaneous
ENSG00000100151	ENSG00000100156	0.94	5775	TRUE	27782	Adipose_Subcutaneous
ENSG00000100151	ENSG00000272720	0.95	5753	TRUE	33816	Adipose_Subcutaneous
ENSG00000138964	ENSG00000279933	1	8866	TRUE	14783	Adipose_Subcutaneous
ENSG00000221963	ENSG00000128313	1	6821	TRUE	69477	Adipose_Subcutaneous
ENSG00000221963	ENSG00000100320	0.99	5538	TRUE	380030	Adipose_Subcutaneous
ENSG00000128298	ENSG00000184381	0.99	5546	TRUE	95020	Adipose_Subcutaneous
ENSG00000128313	ENSG00000100320	0.99	5754	TRUE	310553	Adipose_Subcutaneous
ENSG00000093000	ENSG00000100364	0.99	8249	TRUE	76928	Adipose_Subcutaneous
ENSG00000093000	ENSG00000273353	0.95	8532	TRUE	15149	Adipose_Subcutaneous
ENSG00000237037	ENSG00000227370	0.88	5667	TRUE	41647	Adipose_Subcutaneous
ENSG00000183569	ENSG00000270022	0.96	6654	FALSE	61777	Adipose_Subcutaneous
ENSG00000128383	ENSG00000179750	1	5320	TRUE	29606	Adipose_Subcutaneous
ENSG00000238120	ENSG00000280383	0.98	8211	TRUE	51398	Adipose_Subcutaneous
ENSG00000100156	ENSG00000272720	0.94	5818	TRUE	6034	Adipose_Subcutaneous
ENSG00000100364	ENSG00000273353	0.9	8295	TRUE	61779	Adipose_Subcutaneous
ENSG00000273243	ENSG00000273353	0.93	8512	TRUE	22979	Adipose_Subcutaneous
ENSG00000232642	ENSG00000186453	0.8	6310	TRUE	64	Adipose_Subcutaneous
ENSG00000168385	ENSG00000223374	0.99	6675	TRUE	36615	Adipose_Subcutaneous
ENSG00000220804	ENSG00000280119	1	3730	TRUE	87424	Adipose_Subcutaneous
ENSG00000178623	ENSG00000142330	0.89	8085	FALSE	18715	Adipose_Subcutaneous
ENSG00000224272	ENSG00000188389	0.98	4564	TRUE	46892	Adipose_Subcutaneous
ENSG00000224272	ENSG00000188011	0.97	4521	TRUE	57584	Adipose_Subcutaneous
ENSG00000188389	ENSG00000235151	0.99	4564	TRUE	14528	Adipose_Subcutaneous
ENSG00000188389	ENSG00000188011	0.99	4521	TRUE	10692	Adipose_Subcutaneous
ENSG00000006607	ENSG00000063660	0.9	3952	FALSE	920572	Adipose_Subcutaneous
ENSG00000280119	ENSG00000216921	0.8	4005	TRUE	98658	Adipose_Subcutaneous
ENSG00000235151	ENSG00000188011	0.99	4521	TRUE	25220	Adipose_Subcutaneous
ENSG00000188511	ENSG00000213279	0.94	10158	FALSE	82116	Adipose_Subcutaneous
ENSG00000100288	ENSG00000205560	1	4875	TRUE	23000	Adipose_Subcutaneous
ENSG00000025708	ENSG00000130489	0.99	5155	FALSE	4450	Adipose_Subcutaneous
ENSG00000235111	ENSG00000213279	0.89	10442	TRUE	40290	Adipose_Subcutaneous
ENSG00000231367	ENSG00000119787	0.81	6271	TRUE	138455	Adipose_Subcutaneous
ENSG00000214694	ENSG00000188010	1	5829	FALSE	13918	Adipose_Subcutaneous
ENSG00000242441	ENSG00000068781	1	6679	TRUE	151156	Adipose_Subcutaneous
ENSG00000162994	ENSG00000203327	1	7272	TRUE	16228	Adipose_Subcutaneous
ENSG00000233251	ENSG00000272180	1	6219	TRUE	233612	Adipose_Subcutaneous
ENSG00000238018	ENSG00000115306	0.9	6004	TRUE	223760	Adipose_Subcutaneous
ENSG00000204792	ENSG00000236209	1	5598	TRUE	6698	Adipose_Subcutaneous
ENSG00000204792	ENSG00000230836	1	5551	TRUE	22110	Adipose_Subcutaneous
ENSG00000236209	ENSG00000230836	1	5583	TRUE	15412	Adipose_Subcutaneous
ENSG00000270696	ENSG00000271452	0.94	7345	TRUE	9527	Adipose_Subcutaneous
ENSG00000270696	ENSG00000005436	0.8	7251	TRUE	50527	Adipose_Subcutaneous
ENSG00000115364	ENSG00000271452	0.83	7231	FALSE	23206	Adipose_Subcutaneous
ENSG00000188687	ENSG00000204843	1	4856	FALSE	48574	Adipose_Subcutaneous
ENSG00000152672	ENSG00000116031	0.93	6817	TRUE	15222	Adipose_Subcutaneous
ENSG00000152672	ENSG00000116039	0.85	6634	TRUE	115282	Adipose_Subcutaneous
ENSG00000152672	ENSG00000116035	0.82	6704	TRUE	79990	Adipose_Subcutaneous
ENSG00000116031	ENSG00000116039	0.83	6662	TRUE	100060	Adipose_Subcutaneous
ENSG00000116031	ENSG00000116035	0.82	6732	TRUE	64768	Adipose_Subcutaneous
ENSG00000225964	ENSG00000205837	1	6832	TRUE	70153	Adipose_Subcutaneous
ENSG00000234231	ENSG00000204745	0.96	2247	FALSE	575594	Adipose_Subcutaneous
ENSG00000115750	ENSG00000269973	1	7097	TRUE	93006	Adipose_Subcutaneous
ENSG00000151694	ENSG00000239300	0.88	6543	TRUE	50347	Adipose_Subcutaneous
ENSG00000212283	ENSG00000163162	0.8	6265	TRUE	35652	Adipose_Subcutaneous
ENSG00000260633	ENSG00000214289	0.96	6366	TRUE	2880	Adipose_Subcutaneous
ENSG00000163870	ENSG00000282860	0.97	5626	FALSE	26384	Adipose_Subcutaneous
ENSG00000091513	ENSG00000244062	0.94	6655	TRUE	14344	Adipose_Subcutaneous
ENSG00000239405	ENSG00000244300	0.93	5161	FALSE	48808	Adipose_Subcutaneous
ENSG00000114626	ENSG00000073111	0.95	5513	FALSE	74683	Adipose_Subcutaneous
ENSG00000244124	ENSG00000069849	0.86	5465	TRUE	42897	Adipose_Subcutaneous
ENSG00000169313	ENSG00000144893	0.81	5462	TRUE	299115	Adipose_Subcutaneous
ENSG00000240137	ENSG00000163645	0.83	5970	TRUE	72	Adipose_Subcutaneous
ENSG00000171757	ENSG00000270096	0.86	5752	TRUE	18024	Adipose_Subcutaneous
ENSG00000163536	ENSG00000114209	0.94	5601	TRUE	304	Adipose_Subcutaneous
ENSG00000127241	ENSG00000283175	1	7021	TRUE	533	Adipose_Subcutaneous
ENSG00000224769	ENSG00000283426	1	8041	TRUE	86671	Adipose_Subcutaneous
ENSG00000224769	ENSG00000271662	1	8310	TRUE	36525	Adipose_Subcutaneous
ENSG00000224769	ENSG00000229178	0.99	8262	TRUE	42980	Adipose_Subcutaneous
ENSG00000224769	ENSG00000207650	0.95	8047	TRUE	84454	Adipose_Subcutaneous
ENSG00000119227	ENSG00000114503	0.82	7045	TRUE	26274	Adipose_Subcutaneous
ENSG00000283426	ENSG00000271662	1	8226	TRUE	50146	Adipose_Subcutaneous
ENSG00000283426	ENSG00000229178	0.99	8267	TRUE	43691	Adipose_Subcutaneous
ENSG00000283426	ENSG00000207650	0.96	8447	TRUE	2217	Adipose_Subcutaneous
ENSG00000271662	ENSG00000229178	0.99	8447	TRUE	6455	Adipose_Subcutaneous
ENSG00000271662	ENSG00000207650	0.95	8232	TRUE	47929	Adipose_Subcutaneous
ENSG00000161267	ENSG00000272989	0.84	5564	TRUE	66337	Adipose_Subcutaneous
ENSG00000229178	ENSG00000207650	0.94	8273	TRUE	41474	Adipose_Subcutaneous
ENSG00000260261	ENSG00000231443	0.9	7900	TRUE	15452	Adipose_Subcutaneous
ENSG00000249626	ENSG00000273308	0.98	5224	TRUE	11354	Adipose_Subcutaneous
ENSG00000225578	ENSG00000114503	0.98	7203	TRUE	2720	Adipose_Subcutaneous
ENSG00000072756	ENSG00000113851	0.97	9466	TRUE	52811	Adipose_Subcutaneous
ENSG00000229759	ENSG00000164048	0.93	2589	TRUE	15486	Adipose_Subcutaneous
ENSG00000196653	ENSG00000186446	1	5586	TRUE	16953	Adipose_Subcutaneous
ENSG00000163933	ENSG00000242142	0.87	4645	FALSE	65371	Adipose_Subcutaneous
ENSG00000186792	ENSG00000243477	0.88	3453	FALSE	351	Adipose_Subcutaneous
ENSG00000244607	ENSG00000225611	0.86	5665	TRUE	2592	Adipose_Subcutaneous
ENSG00000261786	ENSG00000280435	0.96	4740	TRUE	190	Adipose_Subcutaneous
ENSG00000273328	ENSG00000180432	0.98	5315	TRUE	66751	Adipose_Subcutaneous
ENSG00000113812	ENSG00000016391	0.84	5621	FALSE	35812	Adipose_Subcutaneous
ENSG00000113812	ENSG00000113811	0.99	5726	FALSE	9786	Adipose_Subcutaneous
ENSG00000016391	ENSG00000113811	0.96	5601	TRUE	45598	Adipose_Subcutaneous
ENSG00000076242	ENSG00000272334	0.97	5817	TRUE	19660	Adipose_Subcutaneous
ENSG00000236411	ENSG00000235257	0.82	5018	FALSE	71335	Adipose_Subcutaneous
ENSG00000010282	ENSG00000181061	0.8	5342	FALSE	101704	Adipose_Subcutaneous
ENSG00000239653	ENSG00000271843	1	6992	TRUE	4670	Adipose_Subcutaneous
ENSG00000242516	ENSG00000236138	0.98	7176	TRUE	3460	Adipose_Subcutaneous
ENSG00000244026	ENSG00000272690	0.95	7250	TRUE	238	Adipose_Subcutaneous
ENSG00000244026	ENSG00000238278	0.92	7189	TRUE	20040	Adipose_Subcutaneous
ENSG00000272690	ENSG00000238278	0.9	7189	TRUE	20278	Adipose_Subcutaneous
ENSG00000163703	ENSG00000269894	1	6592	TRUE	1884	Adipose_Subcutaneous
ENSG00000240288	ENSG00000157017	0.84	6554	TRUE	3506	Adipose_Subcutaneous
ENSG00000157103	ENSG00000232287	0.99	7082	TRUE	26500	Adipose_Subcutaneous
ENSG00000271964	ENSG00000272529	0.9	6651	FALSE	30687	Adipose_Subcutaneous
ENSG00000271964	ENSG00000272498	0.94	6670	FALSE	24869	Adipose_Subcutaneous
ENSG00000272529	ENSG00000272498	0.94	6709	TRUE	5818	Adipose_Subcutaneous
ENSG00000145217	ENSG00000178950	0.81	7018	TRUE	61067	Adipose_Subcutaneous
ENSG00000179979	ENSG00000163945	0.99	6946	TRUE	44286	Adipose_Subcutaneous
ENSG00000145220	ENSG00000168826	1	9700	TRUE	82	Adipose_Subcutaneous
ENSG00000260244	ENSG00000164116	0.85	7390	TRUE	67737	Adipose_Subcutaneous
ENSG00000250538	ENSG00000185149	0.97	6884	TRUE	198	Adipose_Subcutaneous
ENSG00000248429	ENSG00000164124	0.95	5771	TRUE	31368	Adipose_Subcutaneous
ENSG00000248429	ENSG00000251429	0.91	5631	TRUE	98126	Adipose_Subcutaneous
ENSG00000164124	ENSG00000251429	0.9	5714	TRUE	66758	Adipose_Subcutaneous
ENSG00000183439	ENSG00000248632	1	8138	TRUE	8191	Adipose_Subcutaneous
ENSG00000181381	ENSG00000137628	0.95	5989	TRUE	218979	Adipose_Subcutaneous
ENSG00000250829	ENSG00000272218	0.81	8123	TRUE	1583	Adipose_Subcutaneous
ENSG00000154553	ENSG00000168491	0.82	8277	TRUE	64508	Adipose_Subcutaneous
ENSG00000154553	ENSG00000249679	0.92	8279	TRUE	64096	Adipose_Subcutaneous
ENSG00000091490	ENSG00000250317	0.83	6001	TRUE	1930	Adipose_Subcutaneous
ENSG00000124406	ENSG00000178343	0.96	7106	FALSE	259266	Adipose_Subcutaneous
ENSG00000198515	ENSG00000163293	0.95	5008	TRUE	102466	Adipose_Subcutaneous
ENSG00000169299	ENSG00000249863	0.94	8331	TRUE	41659	Adipose_Subcutaneous
ENSG00000169299	ENSG00000279386	0.87	8334	TRUE	40458	Adipose_Subcutaneous
ENSG00000249863	ENSG00000279386	0.83	8492	TRUE	1201	Adipose_Subcutaneous
ENSG00000109814	ENSG00000224097	0.93	6628	TRUE	47763	Adipose_Subcutaneous
ENSG00000065882	ENSG00000174125	0.91	4379	FALSE	914491	Adipose_Subcutaneous
ENSG00000128039	ENSG00000249700	0.99	7053	TRUE	49733	Adipose_Subcutaneous
ENSG00000128039	ENSG00000273257	0.97	7078	TRUE	41840	Adipose_Subcutaneous
ENSG00000280285	ENSG00000171476	0.96	7755	TRUE	16205	Adipose_Subcutaneous
ENSG00000249700	ENSG00000273257	0.97	7211	TRUE	7893	Adipose_Subcutaneous
ENSG00000251580	ENSG00000170846	1	9689	TRUE	2452	Adipose_Subcutaneous
ENSG00000205959	ENSG00000087008	0.85	8980	TRUE	41547	Adipose_Subcutaneous
ENSG00000250334	ENSG00000249646	0.96	5300	TRUE	95714	Adipose_Subcutaneous
ENSG00000246375	ENSG00000163644	0.82	6729	TRUE	173	Adipose_Subcutaneous
ENSG00000279522	ENSG00000212643	0.96	8415	TRUE	3511	Adipose_Subcutaneous
ENSG00000279522	ENSG00000270067	0.87	8423	TRUE	1600	Adipose_Subcutaneous
ENSG00000212643	ENSG00000270067	0.86	8417	TRUE	1911	Adipose_Subcutaneous
ENSG00000272674	ENSG00000279375	0.8	5292	TRUE	10552	Adipose_Subcutaneous
ENSG00000120328	ENSG00000177839	0.93	5274	FALSE	21278	Adipose_Subcutaneous
ENSG00000228672	ENSG00000170464	0.82	3422	FALSE	48778	Adipose_Subcutaneous
ENSG00000251405	ENSG00000248544	0.96	6517	TRUE	75068	Adipose_Subcutaneous
ENSG00000155508	ENSG00000170271	0.94	6755	TRUE	1699	Adipose_Subcutaneous
ENSG00000155508	ENSG00000082516	0.91	6526	TRUE	80656	Adipose_Subcutaneous
ENSG00000155508	ENSG00000277039	0.93	6627	TRUE	35610	Adipose_Subcutaneous
ENSG00000170271	ENSG00000082516	0.94	6532	TRUE	78957	Adipose_Subcutaneous
ENSG00000170271	ENSG00000277039	0.94	6618	TRUE	37309	Adipose_Subcutaneous
ENSG00000037749	ENSG00000055147	0.94	6596	TRUE	32	Adipose_Subcutaneous
ENSG00000082516	ENSG00000277039	0.94	6389	TRUE	116266	Adipose_Subcutaneous
ENSG00000168903	ENSG00000113303	1	5682	FALSE	89768	Adipose_Subcutaneous
ENSG00000146054	ENSG00000250900	0.83	4755	TRUE	7074	Adipose_Subcutaneous
ENSG00000176783	ENSG00000244945	0.91	8523	FALSE	53183	Adipose_Subcutaneous
ENSG00000278970	ENSG00000131446	0.88	6077	TRUE	15712	Adipose_Subcutaneous
ENSG00000278970	ENSG00000165810	0.89	5504	TRUE	208861	Adipose_Subcutaneous
ENSG00000146094	ENSG00000248996	0.91	6189	TRUE	16279	Adipose_Subcutaneous
ENSG00000146066	ENSG00000048162	0.96	5538	FALSE	356	Adipose_Subcutaneous
ENSG00000146067	ENSG00000272459	0.98	6300	TRUE	283	Adipose_Subcutaneous
ENSG00000245060	ENSG00000131446	0.89	6075	FALSE	15954	Adipose_Subcutaneous
ENSG00000245060	ENSG00000165810	0.9	5504	FALSE	208619	Adipose_Subcutaneous
ENSG00000204677	ENSG00000170074	0.91	5921	TRUE	223007	Adipose_Subcutaneous
ENSG00000131446	ENSG00000165810	0.86	5504	TRUE	224573	Adipose_Subcutaneous
ENSG00000225138	ENSG00000066230	1	6258	TRUE	51096	Adipose_Subcutaneous
ENSG00000225138	ENSG00000188242	0.95	6258	FALSE	138	Adipose_Subcutaneous
ENSG00000232615	ENSG00000271119	0.99	9374	TRUE	20210	Adipose_Subcutaneous
ENSG00000066230	ENSG00000188242	0.95	6258	FALSE	51234	Adipose_Subcutaneous
ENSG00000221990	ENSG00000180104	0.92	6156	FALSE	4	Adipose_Subcutaneous
ENSG00000215246	ENSG00000145506	1	9035	TRUE	11521	Adipose_Subcutaneous
ENSG00000171421	ENSG00000145494	0.97	9511	FALSE	34	Adipose_Subcutaneous
ENSG00000113361	ENSG00000250482	0.9	6991	TRUE	56129	Adipose_Subcutaneous
ENSG00000145736	ENSG00000230847	1	2339	TRUE	25541	Adipose_Subcutaneous
ENSG00000145736	ENSG00000179978	1	75	FALSE	939218	Adipose_Subcutaneous
ENSG00000226259	ENSG00000250138	1	283	TRUE	783389	Adipose_Subcutaneous
ENSG00000226259	ENSG00000250687	0.97	341	TRUE	46892	Adipose_Subcutaneous
ENSG00000229391	ENSG00000204574	1	52	TRUE	1988646	Esophagus_Gastroesophageal_Junction
ENSG00000230847	ENSG00000179978	1	72	FALSE	964759	Adipose_Subcutaneous
ENSG00000186470	ENSG00000189298	0.95	46	TRUE	1984755	Breast_Mammary_Tissue
ENSG00000145692	ENSG00000132837	0.86	5727	TRUE	124259	Adipose_Subcutaneous
ENSG00000186470	ENSG00000189298	0.93	46	TRUE	1984755	Esophagus_Gastroesophageal_Junction
ENSG00000186470	ENSG00000189298	0.96	46	TRUE	1984755	Skin_Sun_Exposed_Lower_leg
ENSG00000253203	ENSG00000198237	0.98	1807	TRUE	196012	Adipose_Subcutaneous
ENSG00000215630	ENSG00000235558	1	2761	TRUE	51108	Adipose_Subcutaneous
ENSG00000179344	ENSG00000146112	1	43	TRUE	1980488	Artery_Tibial
ENSG00000179344	ENSG00000146112	0.87	43	TRUE	1980488	Esophagus_Muscularis
ENSG00000168394	ENSG00000237775	0.81	76	FALSE	1978060	Testis
ENSG00000204622	ENSG00000244731	0.9	214	TRUE	1976053	Artery_Tibial
ENSG00000250802	ENSG00000132846	1	6905	FALSE	7358	Adipose_Subcutaneous
ENSG00000250138	ENSG00000250687	0.99	190	TRUE	830281	Adipose_Subcutaneous
ENSG00000253816	ENSG00000205572	0.94	688	TRUE	233683	Adipose_Subcutaneous
ENSG00000113597	ENSG00000253251	0.97	5668	FALSE	1293	Adipose_Subcutaneous
ENSG00000113319	ENSG00000131730	0.84	5453	TRUE	272613	Adipose_Subcutaneous
ENSG00000130348	ENSG00000130347	0.99	6660	FALSE	91	Adipose_Subcutaneous
ENSG00000112769	ENSG00000237234	0.89	5057	TRUE	100174	Adipose_Subcutaneous
ENSG00000173214	ENSG00000230177	0.89	6190	TRUE	18584	Adipose_Subcutaneous
ENSG00000135541	ENSG00000234084	1	4270	TRUE	196208	Adipose_Subcutaneous
ENSG00000118514	ENSG00000112339	0.81	5210	TRUE	152934	Adipose_Subcutaneous
ENSG00000112303	ENSG00000093134	0.86	6299	TRUE	28694	Adipose_Subcutaneous
ENSG00000227192	ENSG00000146416	0.89	5224	FALSE	18172	Adipose_Subcutaneous
ENSG00000197081	ENSG00000213073	0.98	6921	TRUE	123983	Adipose_Subcutaneous
ENSG00000271040	ENSG00000215712	0.82	6353	FALSE	363	Adipose_Subcutaneous
ENSG00000233231	ENSG00000198818	0.99	8554	FALSE	8023	Adipose_Subcutaneous
ENSG00000185127	ENSG00000130024	0.99	8087	TRUE	21865	Adipose_Subcutaneous
ENSG00000272462	ENSG00000272810	0.89	6815	TRUE	20579	Adipose_Subcutaneous
ENSG00000241106	ENSG00000204267	0.99	19626	FALSE	21732	Adipose_Subcutaneous
ENSG00000161912	ENSG00000001167	0.82	6868	TRUE	28077	Adipose_Subcutaneous
ENSG00000204622	ENSG00000244731	0.98	214	TRUE	1976053	Breast_Mammary_Tissue
ENSG00000180113	ENSG00000153291	0.98	5886	FALSE	34960	Adipose_Subcutaneous
ENSG00000204428	ENSG00000240053	0.83	22752	TRUE	13873	Adipose_Subcutaneous
ENSG00000124593	ENSG00000278224	0.92	6258	TRUE	2844	Adipose_Subcutaneous
ENSG00000124593	ENSG00000214736	0.93	6246	TRUE	4056	Adipose_Subcutaneous
ENSG00000278224	ENSG00000214736	0.91	6241	TRUE	6900	Adipose_Subcutaneous
ENSG00000112167	ENSG00000217165	0.96	6767	TRUE	4868	Adipose_Subcutaneous
ENSG00000236104	ENSG00000204209	0.84	19827	FALSE	11344	Adipose_Subcutaneous
ENSG00000236740	ENSG00000236996	0.85	6847	FALSE	4100	Adipose_Subcutaneous
ENSG00000185689	ENSG00000198721	0.98	7561	TRUE	56375	Adipose_Subcutaneous
ENSG00000234882	ENSG00000135314	0.82	6953	TRUE	18403	Adipose_Subcutaneous
ENSG00000080007	ENSG00000203907	0.99	7087	TRUE	387	Adipose_Subcutaneous
ENSG00000281490	ENSG00000230715	0.96	5781	TRUE	5950	Adipose_Subcutaneous
ENSG00000281490	ENSG00000243679	0.96	5783	TRUE	4771	Adipose_Subcutaneous
ENSG00000281490	ENSG00000280828	0.96	5377	TRUE	125139	Adipose_Subcutaneous
ENSG00000281490	ENSG00000281896	0.93	5672	TRUE	40926	Adipose_Subcutaneous
ENSG00000281490	ENSG00000243302	0.96	5779	TRUE	7606	Adipose_Subcutaneous
ENSG00000281490	ENSG00000229413	0.96	5782	TRUE	4823	Adipose_Subcutaneous
ENSG00000281490	ENSG00000271344	0.96	5739	TRUE	31660	Adipose_Subcutaneous
ENSG00000230715	ENSG00000243679	0.96	5791	TRUE	1179	Adipose_Subcutaneous
ENSG00000230715	ENSG00000280828	0.95	5390	TRUE	119189	Adipose_Subcutaneous
ENSG00000230715	ENSG00000243302	0.96	5792	TRUE	1656	Adipose_Subcutaneous
ENSG00000230715	ENSG00000229413	0.97	5791	TRUE	1127	Adipose_Subcutaneous
ENSG00000230715	ENSG00000271344	0.96	5722	TRUE	37610	Adipose_Subcutaneous
ENSG00000243679	ENSG00000280828	0.95	5387	TRUE	120368	Adipose_Subcutaneous
ENSG00000243679	ENSG00000243302	0.96	5789	TRUE	2835	Adipose_Subcutaneous
ENSG00000243679	ENSG00000229413	0.96	5792	TRUE	52	Adipose_Subcutaneous
ENSG00000243679	ENSG00000271344	0.95	5724	TRUE	36431	Adipose_Subcutaneous
ENSG00000280828	ENSG00000281896	0.96	5457	TRUE	84213	Adipose_Subcutaneous
ENSG00000280828	ENSG00000243302	0.95	5395	TRUE	117533	Adipose_Subcutaneous
ENSG00000280828	ENSG00000229413	0.95	5387	TRUE	120316	Adipose_Subcutaneous
ENSG00000280828	ENSG00000271344	0.94	5318	TRUE	156799	Adipose_Subcutaneous
ENSG00000281896	ENSG00000271344	0.86	5613	TRUE	72586	Adipose_Subcutaneous
ENSG00000243302	ENSG00000229413	0.97	5789	TRUE	2783	Adipose_Subcutaneous
ENSG00000243302	ENSG00000271344	0.96	5720	TRUE	39266	Adipose_Subcutaneous
ENSG00000229413	ENSG00000271344	0.96	5723	TRUE	36483	Adipose_Subcutaneous
ENSG00000106484	ENSG00000270823	0.98	5938	TRUE	7089	Adipose_Subcutaneous
ENSG00000106484	ENSG00000270953	0.93	5916	TRUE	16331	Adipose_Subcutaneous
ENSG00000106484	ENSG00000259920	0.88	5950	TRUE	6937	Adipose_Subcutaneous
ENSG00000135253	ENSG00000272899	0.99	5994	TRUE	44411	Adipose_Subcutaneous
ENSG00000270823	ENSG00000270953	0.93	5927	TRUE	9242	Adipose_Subcutaneous
ENSG00000270823	ENSG00000259920	0.9	5932	TRUE	14026	Adipose_Subcutaneous
ENSG00000270953	ENSG00000259920	0.85	5910	TRUE	23268	Adipose_Subcutaneous
ENSG00000243317	ENSG00000273219	0.88	6292	FALSE	42041	Adipose_Subcutaneous
ENSG00000213214	ENSG00000273234	0.95	4430	FALSE	46386	Adipose_Subcutaneous
ENSG00000213214	ENSG00000244693	0.89	4556	TRUE	80893	Adipose_Subcutaneous
ENSG00000270157	ENSG00000257093	1	5113	TRUE	38307	Adipose_Subcutaneous
ENSG00000270157	ENSG00000244701	1	5162	TRUE	7119	Adipose_Subcutaneous
ENSG00000270157	ENSG00000006530	1	4878	TRUE	112541	Adipose_Subcutaneous
ENSG00000257093	ENSG00000244701	1	5078	TRUE	45426	Adipose_Subcutaneous
ENSG00000257093	ENSG00000006530	1	4794	TRUE	150848	Adipose_Subcutaneous
ENSG00000273234	ENSG00000244693	0.88	4336	FALSE	127279	Adipose_Subcutaneous
ENSG00000244701	ENSG00000006530	1	4898	TRUE	105422	Adipose_Subcutaneous
ENSG00000244198	ENSG00000243896	1	4617	TRUE	64864	Adipose_Subcutaneous
ENSG00000244198	ENSG00000050327	0.98	4434	TRUE	160430	Adipose_Subcutaneous
ENSG00000243896	ENSG00000050327	0.98	4704	TRUE	95566	Adipose_Subcutaneous
ENSG00000146574	ENSG00000122674	1	4401	FALSE	928036	Adipose_Subcutaneous
ENSG00000261795	ENSG00000240859	0.97	6004	FALSE	15375	Adipose_Subcutaneous
ENSG00000146555	ENSG00000236708	0.88	8980	TRUE	1004	Adipose_Subcutaneous
ENSG00000187953	ENSG00000122512	0.99	5997	FALSE	701003	Adipose_Subcutaneous
ENSG00000272894	ENSG00000164654	0.94	9604	FALSE	126	Adipose_Subcutaneous
ENSG00000230733	ENSG00000155034	0.92	8423	TRUE	37994	Adipose_Subcutaneous
ENSG00000105963	ENSG00000240230	0.98	9464	TRUE	20192	Adipose_Subcutaneous
ENSG00000224079	ENSG00000164849	0.84	9475	FALSE	29874	Adipose_Subcutaneous
ENSG00000224079	ENSG00000146540	0.83	9140	TRUE	63810	Adipose_Subcutaneous
ENSG00000164849	ENSG00000146540	0.83	8977	FALSE	93684	Adipose_Subcutaneous
ENSG00000171115	ENSG00000196329	0.94	6037	FALSE	286718	Adipose_Subcutaneous
ENSG00000127399	ENSG00000261305	0.93	6782	TRUE	19132	Adipose_Subcutaneous
ENSG00000127399	ENSG00000106538	0.93	6782	TRUE	19035	Adipose_Subcutaneous
ENSG00000241134	ENSG00000177590	0.97	6916	TRUE	2008	Adipose_Subcutaneous
ENSG00000214106	ENSG00000272760	0.99	8513	TRUE	22728	Adipose_Subcutaneous
ENSG00000187260	ENSG00000243836	0.99	6567	TRUE	1566	Adipose_Subcutaneous
ENSG00000204934	ENSG00000171130	0.83	7034	TRUE	1172	Adipose_Subcutaneous
ENSG00000002933	ENSG00000106565	1	6897	TRUE	826	Adipose_Subcutaneous
ENSG00000130226	ENSG00000234722	0.98	6561	TRUE	473134	Adipose_Subcutaneous
ENSG00000233878	ENSG00000228569	1	8140	TRUE	9755	Adipose_Subcutaneous
ENSG00000233878	ENSG00000234450	0.99	7540	TRUE	187767	Adipose_Subcutaneous
ENSG00000233878	ENSG00000182648	1	7515	TRUE	195066	Adipose_Subcutaneous
ENSG00000106538	ENSG00000188707	0.89	6798	FALSE	11885	Adipose_Subcutaneous
ENSG00000228569	ENSG00000234450	0.98	7445	TRUE	197522	Adipose_Subcutaneous
ENSG00000228569	ENSG00000182648	1	7420	TRUE	204821	Adipose_Subcutaneous
ENSG00000234450	ENSG00000182648	0.98	8187	TRUE	7299	Adipose_Subcutaneous
ENSG00000196295	ENSG00000263683	0.91	6555	TRUE	35755	Adipose_Subcutaneous
ENSG00000086300	ENSG00000122565	1	6002	TRUE	90733	Adipose_Subcutaneous
ENSG00000179428	ENSG00000105889	0.99	6793	TRUE	93780	Adipose_Subcutaneous
ENSG00000228649	ENSG00000226329	1	6817	TRUE	27172	Adipose_Subcutaneous
ENSG00000223813	ENSG00000106069	0.98	5812	TRUE	441396	Adipose_Subcutaneous
ENSG00000205763	ENSG00000164610	0.98	6594	FALSE	166214	Adipose_Subcutaneous
ENSG00000280255	ENSG00000214870	0.96	5664	TRUE	139785	Adipose_Subcutaneous
ENSG00000280255	ENSG00000122548	0.96	6123	TRUE	1358	Adipose_Subcutaneous
ENSG00000214870	ENSG00000122548	0.97	5669	TRUE	138427	Adipose_Subcutaneous
ENSG00000211698	ENSG00000211699	0.95	7703	TRUE	4645	Adipose_Subcutaneous
ENSG00000211698	ENSG00000211697	0.97	7710	TRUE	4495	Adipose_Subcutaneous
ENSG00000211699	ENSG00000211697	0.94	7694	TRUE	9140	Adipose_Subcutaneous
ENSG00000241057	ENSG00000239556	0.84	5660	TRUE	16884	Adipose_Subcutaneous
ENSG00000228903	ENSG00000235314	0.88	5695	TRUE	351	Adipose_Subcutaneous
ENSG00000225507	ENSG00000136273	0.83	7695	TRUE	22788	Adipose_Subcutaneous
ENSG00000226278	ENSG00000146733	0.89	6813	TRUE	286807	Adipose_Subcutaneous
ENSG00000106610	ENSG00000273448	0.86	8614	FALSE	27060	Adipose_Subcutaneous
ENSG00000225969	ENSG00000106077	1	3637	TRUE	3829	Adipose_Subcutaneous
ENSG00000278416	ENSG00000223705	0.93	4019	TRUE	50772	Adipose_Subcutaneous
ENSG00000278416	ENSG00000165178	0.95	3716	TRUE	187506	Adipose_Subcutaneous
ENSG00000277053	ENSG00000263001	1	2364	FALSE	580029	Adipose_Subcutaneous
ENSG00000277053	ENSG00000158517	0.97	2867	FALSE	463734	Adipose_Subcutaneous
ENSG00000205583	ENSG00000223705	1	4019	TRUE	51065	Adipose_Subcutaneous
ENSG00000205583	ENSG00000272391	0.98	3850	TRUE	127014	Adipose_Subcutaneous
ENSG00000277072	ENSG00000184616	0.84	4019	TRUE	22646	Adipose_Subcutaneous
ENSG00000263001	ENSG00000158517	0.97	3296	TRUE	116295	Adipose_Subcutaneous
ENSG00000170092	ENSG00000127957	0.84	4145	FALSE	34523	Adipose_Subcutaneous
ENSG00000009950	ENSG00000274080	0.84	3646	TRUE	13041	Adipose_Subcutaneous
ENSG00000223705	ENSG00000272391	0.97	4020	TRUE	75949	Adipose_Subcutaneous
ENSG00000223705	ENSG00000165178	0.8	3600	TRUE	238278	Adipose_Subcutaneous
ENSG00000272391	ENSG00000165178	0.94	3431	TRUE	314227	Adipose_Subcutaneous
ENSG00000121716	ENSG00000242294	0.89	4527	TRUE	15764	Adipose_Subcutaneous
ENSG00000091136	ENSG00000273055	0.97	5472	TRUE	61139	Adipose_Subcutaneous
ENSG00000070669	ENSG00000243554	0.91	6374	TRUE	99712	Adipose_Subcutaneous
ENSG00000105880	ENSG00000231764	0.88	5857	TRUE	12794	Adipose_Subcutaneous
ENSG00000234715	ENSG00000170615	0.95	6227	TRUE	1996	Adipose_Subcutaneous
ENSG00000253669	ENSG00000155096	0.85	6729	TRUE	88347	Adipose_Subcutaneous
ENSG00000129292	ENSG00000223697	0.82	7075	TRUE	67730	Adipose_Subcutaneous
ENSG00000254859	ENSG00000014164	1	6259	TRUE	8276	Adipose_Subcutaneous
ENSG00000147813	ENSG00000255050	0.98	6232	TRUE	4867	Adipose_Subcutaneous
ENSG00000185803	ENSG00000182325	1	4417	TRUE	4362	Adipose_Subcutaneous
ENSG00000179698	ENSG00000179632	0.82	5338	TRUE	3227	Adipose_Subcutaneous
ENSG00000247317	ENSG00000160932	0.96	7495	TRUE	455	Adipose_Subcutaneous
ENSG00000261150	ENSG00000185189	0.91	5505	FALSE	37490	Adipose_Subcutaneous
ENSG00000253671	ENSG00000253944	0.96	11123	TRUE	7596	Adipose_Subcutaneous
ENSG00000253982	ENSG00000182372	0.96	10959	TRUE	8724	Adipose_Subcutaneous
ENSG00000253982	ENSG00000282021	0.94	10977	FALSE	4055	Adipose_Subcutaneous
ENSG00000182372	ENSG00000282021	0.96	10980	FALSE	4669	Adipose_Subcutaneous
ENSG00000272293	ENSG00000180190	0.99	7229	TRUE	94513	Adipose_Subcutaneous
ENSG00000272293	ENSG00000279852	0.97	7229	TRUE	37244	Adipose_Subcutaneous
ENSG00000180190	ENSG00000279852	0.9	7380	TRUE	57269	Adipose_Subcutaneous
ENSG00000104689	ENSG00000246582	0.99	6961	TRUE	525	Adipose_Subcutaneous
ENSG00000120907	ENSG00000253813	0.97	8149	TRUE	30973	Adipose_Subcutaneous
ENSG00000254152	ENSG00000127589	0.97	5697	TRUE	1526	Adipose_Subcutaneous
ENSG00000183779	ENSG00000254038	0.95	2748	TRUE	626333	Adipose_Subcutaneous
ENSG00000255495	ENSG00000227888	1	7472	TRUE	167552	Adipose_Subcutaneous
ENSG00000173295	ENSG00000253981	0.99	5463	TRUE	15445	Adipose_Subcutaneous
ENSG00000255310	ENSG00000269918	0.98	8966	TRUE	3022	Adipose_Subcutaneous
ENSG00000251468	ENSG00000250305	0.95	9718	FALSE	12745	Adipose_Subcutaneous
ENSG00000253893	ENSG00000253981	0.86	5443	FALSE	17426	Adipose_Subcutaneous
ENSG00000242607	ENSG00000255052	0.92	5984	TRUE	455348	Adipose_Subcutaneous
ENSG00000133731	ENSG00000280193	0.95	5985	FALSE	9675	Adipose_Subcutaneous
ENSG00000106868	ENSG00000259953	0.99	6466	TRUE	137678	Adipose_Subcutaneous
ENSG00000136875	ENSG00000148225	0.91	6419	TRUE	64955	Adipose_Subcutaneous
ENSG00000243444	ENSG00000241978	1	6150	TRUE	407810	Adipose_Subcutaneous
ENSG00000148219	ENSG00000119401	0.93	4220	TRUE	727768	Adipose_Subcutaneous
ENSG00000119402	ENSG00000095261	0.84	4333	TRUE	49572	Adipose_Subcutaneous
ENSG00000148296	ENSG00000148297	0.96	8116	TRUE	11733	Adipose_Subcutaneous
ENSG00000123453	ENSG00000225756	1	8211	TRUE	82642	Adipose_Subcutaneous
ENSG00000167136	ENSG00000198917	0.95	5154	TRUE	11347	Adipose_Subcutaneous
ENSG00000268707	ENSG00000204055	0.99	5784	TRUE	30881	Adipose_Subcutaneous
ENSG00000136944	ENSG00000224842	0.91	5073	TRUE	743	Adipose_Subcutaneous
ENSG00000175893	ENSG00000272871	1	7697	TRUE	103406	Adipose_Subcutaneous
ENSG00000175893	ENSG00000229029	0.98	7704	TRUE	99894	Adipose_Subcutaneous
ENSG00000272871	ENSG00000229029	0.98	8151	TRUE	3512	Adipose_Subcutaneous
ENSG00000182154	ENSG00000130653	1	4577	FALSE	665	Adipose_Subcutaneous
ENSG00000177239	ENSG00000186193	0.94	6304	TRUE	16339	Adipose_Subcutaneous
ENSG00000188986	ENSG00000275549	0.81	5875	FALSE	1676	Adipose_Subcutaneous
ENSG00000188986	ENSG00000188163	0.93	5875	FALSE	7403	Adipose_Subcutaneous
ENSG00000233198	ENSG00000198569	0.99	5975	TRUE	3486	Adipose_Subcutaneous
ENSG00000233198	ENSG00000197191	0.99	5987	TRUE	2636	Adipose_Subcutaneous
ENSG00000197768	ENSG00000275549	0.97	5891	TRUE	2129	Adipose_Subcutaneous
ENSG00000198569	ENSG00000197191	0.99	5975	TRUE	6122	Adipose_Subcutaneous
ENSG00000169583	ENSG00000148362	0.95	6620	TRUE	4385	Adipose_Subcutaneous
ENSG00000187922	ENSG00000267206	0.98	6762	TRUE	5569	Adipose_Subcutaneous
ENSG00000275549	ENSG00000188163	0.86	5891	TRUE	5727	Adipose_Subcutaneous
ENSG00000273226	ENSG00000137154	0.88	7752	FALSE	4803	Adipose_Subcutaneous
ENSG00000224549	ENSG00000234840	1	6168	TRUE	120975	Adipose_Subcutaneous
ENSG00000204622	ENSG00000244731	0.98	214	TRUE	1976053	Muscle_Skeletal
ENSG00000137103	ENSG00000137098	0.96	4795	TRUE	3872	Adipose_Subcutaneous
ENSG00000275160	ENSG00000279561	0.82	2352	FALSE	205963	Adipose_Subcutaneous
ENSG00000283886	ENSG00000278175	0.91	1462	TRUE	64465	Adipose_Subcutaneous
ENSG00000137101	ENSG00000231393	0.87	4846	FALSE	4175	Adipose_Subcutaneous
ENSG00000276291	ENSG00000279456	0.9	1984	TRUE	69041	Adipose_Subcutaneous
ENSG00000276291	ENSG00000280077	0.92	2023	TRUE	19982	Adipose_Subcutaneous
ENSG00000279456	ENSG00000280077	0.98	1995	FALSE	49059	Adipose_Subcutaneous
ENSG00000235310	ENSG00000235832	1	2307	TRUE	1531	Adipose_Subcutaneous
ENSG00000204622	ENSG00000244731	0.97	214	TRUE	1976053	Skin_Sun_Exposed_Lower_leg
ENSG00000244731	ENSG00000204622	0.83	214	TRUE	1976053	Thyroid
ENSG00000234665	ENSG00000227582	1	1119	TRUE	32892	Adipose_Subcutaneous
ENSG00000234665	ENSG00000170161	1	1187	TRUE	239	Adipose_Subcutaneous
ENSG00000227582	ENSG00000170161	1	1119	TRUE	33131	Adipose_Subcutaneous
ENSG00000260691	ENSG00000196873	0.96	1853	TRUE	372856	Adipose_Subcutaneous
ENSG00000227449	ENSG00000226007	0.98	727	TRUE	156176	Adipose_Subcutaneous
ENSG00000106733	ENSG00000134996	0.96	6949	TRUE	326	Adipose_Subcutaneous
ENSG00000231007	ENSG00000226237	0.89	6675	FALSE	62953	Adipose_Subcutaneous
ENSG00000106785	ENSG00000136938	0.89	5976	TRUE	135851	Adipose_Subcutaneous
ENSG00000188917	ENSG00000182489	0.95	3118	FALSE	122683	Adipose_Subcutaneous
ENSG00000000003	ENSG00000165194	0.94	2691	TRUE	229718	Adipose_Subcutaneous
ENSG00000226031	ENSG00000129682	1	2424	TRUE	510670	Adipose_Subcutaneous
ENSG00000235703	ENSG00000183171	0.96	2660	TRUE	174639	Adipose_Subcutaneous
ENSG00000236017	ENSG00000236871	1	11498	TRUE	5342	Adipose_Subcutaneous
ENSG00000183690	ENSG00000214018	0.86	2908	TRUE	33196	Adipose_Subcutaneous
ENSG00000279528	ENSG00000228343	0.87	2563	TRUE	701	Adipose_Subcutaneous
ENSG00000120500	ENSG00000186912	0.87	4076	TRUE	8541	Adipose_Subcutaneous
ENSG00000277879	ENSG00000165646	0.82	5773	TRUE	27575	Adipose_Visceral_Omentum
ENSG00000226864	ENSG00000276742	1	6925	TRUE	28470	Adipose_Visceral_Omentum
ENSG00000226864	ENSG00000107669	1	7076	FALSE	489	Adipose_Visceral_Omentum
ENSG00000138162	ENSG00000107672	0.98	6895	TRUE	13977	Adipose_Visceral_Omentum
ENSG00000276742	ENSG00000107669	1	6926	FALSE	27981	Adipose_Visceral_Omentum
ENSG00000283141	ENSG00000275005	0.94	8171	TRUE	60345	Adipose_Visceral_Omentum
ENSG00000148824	ENSG00000130649	0.97	4814	FALSE	126312	Adipose_Visceral_Omentum
ENSG00000148832	ENSG00000148803	0.96	5346	TRUE	21199	Adipose_Visceral_Omentum
ENSG00000240291	ENSG00000225527	0.82	9273	FALSE	12224	Adipose_Visceral_Omentum
ENSG00000152465	ENSG00000148468	0.94	6567	TRUE	202369	Adipose_Visceral_Omentum
ENSG00000196139	ENSG00000151632	1	9127	TRUE	17323	Adipose_Visceral_Omentum
ENSG00000232807	ENSG00000134452	0.96	9290	TRUE	55697	Adipose_Visceral_Omentum
ENSG00000215244	ENSG00000212743	1	8432	TRUE	72629	Adipose_Visceral_Omentum
ENSG00000180383	ENSG00000282995	0.94	84	TRUE	1975859	Muscle_Skeletal
ENSG00000244731	ENSG00000237669	0.96	223	FALSE	1974908	Esophagus_Mucosa
ENSG00000226964	ENSG00000189014	0.98	3705	TRUE	16496	Adipose_Visceral_Omentum
ENSG00000237669	ENSG00000244731	0.89	223	FALSE	1974908	Heart_Left_Ventricle
ENSG00000204149	ENSG00000204152	0.94	5732	TRUE	40157	Adipose_Visceral_Omentum
ENSG00000237669	ENSG00000244731	0.97	223	FALSE	1974908	Nerve_Tibial
ENSG00000244731	ENSG00000237669	0.87	223	FALSE	1974908	Thyroid
ENSG00000107742	ENSG00000138303	0.94	4709	FALSE	128102	Adipose_Visceral_Omentum
ENSG00000280401	ENSG00000156574	0.99	8365	TRUE	13122	Adipose_Visceral_Omentum
ENSG00000133661	ENSG00000273372	0.88	8514	TRUE	14401	Adipose_Visceral_Omentum
ENSG00000228570	ENSG00000272447	0.98	8318	TRUE	15456	Adipose_Visceral_Omentum
ENSG00000244733	ENSG00000280355	0.99	8234	TRUE	22105	Adipose_Visceral_Omentum
ENSG00000244733	ENSG00000272489	0.91	8288	TRUE	2344	Adipose_Visceral_Omentum
ENSG00000095485	ENSG00000230224	0.95	5407	TRUE	19409	Adipose_Visceral_Omentum
ENSG00000122367	ENSG00000122375	0.91	5911	TRUE	13892	Adipose_Visceral_Omentum
ENSG00000107798	ENSG00000138135	0.82	6250	TRUE	207243	Adipose_Visceral_Omentum
ENSG00000261011	ENSG00000240089	0.95	5611	TRUE	9383	Adipose_Visceral_Omentum
ENSG00000223482	ENSG00000224914	0.9	5459	TRUE	124	Adipose_Visceral_Omentum
ENSG00000173269	ENSG00000281974	0.82	5708	TRUE	9186	Adipose_Visceral_Omentum
ENSG00000235677	ENSG00000077147	0.82	5752	TRUE	27267	Adipose_Visceral_Omentum
ENSG00000156171	ENSG00000134255	0.8	6773	TRUE	10	Adipose_Visceral_Omentum
ENSG00000121933	ENSG00000282608	0.99	6517	FALSE	60202	Adipose_Visceral_Omentum
ENSG00000260948	ENSG00000085465	0.97	6788	TRUE	5291	Adipose_Visceral_Omentum
ENSG00000168765	ENSG00000134184	1	5535	TRUE	31733	Adipose_Visceral_Omentum
ENSG00000134255	ENSG00000064886	0.99	6625	TRUE	60545	Adipose_Visceral_Omentum
ENSG00000235407	ENSG00000240194	0.87	6139	TRUE	9419	Adipose_Visceral_Omentum
ENSG00000271584	ENSG00000271390	0.94	5061	TRUE	89273	Adipose_Visceral_Omentum
ENSG00000149292	ENSG00000270179	0.97	6000	TRUE	54048	Adipose_Visceral_Omentum
ENSG00000214290	ENSG00000196167	0.94	5405	TRUE	6205	Adipose_Visceral_Omentum
ENSG00000254851	ENSG00000280143	0.89	7336	FALSE	70829	Adipose_Visceral_Omentum
ENSG00000196655	ENSG00000240970	0.89	5436	TRUE	15245	Adipose_Visceral_Omentum
ENSG00000256269	ENSG00000271751	0.87	5424	FALSE	19189	Adipose_Visceral_Omentum
ENSG00000160695	ENSG00000271751	0.8	5484	TRUE	2022	Adipose_Visceral_Omentum
ENSG00000184232	ENSG00000176984	0.8	5594	TRUE	41790	Adipose_Visceral_Omentum
ENSG00000254941	ENSG00000245498	0.98	7075	TRUE	7595	Adipose_Visceral_Omentum
ENSG00000120451	ENSG00000255455	1	6893	TRUE	46262	Adipose_Visceral_Omentum
ENSG00000279672	ENSG00000255284	1	6970	TRUE	2039	Adipose_Visceral_Omentum
ENSG00000279672	ENSG00000255142	1	6973	TRUE	2028	Adipose_Visceral_Omentum
ENSG00000279672	ENSG00000274897	0.96	6973	FALSE	17894	Adipose_Visceral_Omentum
ENSG00000214026	ENSG00000226416	1	7457	TRUE	42642	Adipose_Visceral_Omentum
ENSG00000255284	ENSG00000255142	1	6970	TRUE	4067	Adipose_Visceral_Omentum
ENSG00000255284	ENSG00000274897	0.95	6970	FALSE	19933	Adipose_Visceral_Omentum
ENSG00000110328	ENSG00000255462	0.99	8057	FALSE	51921	Adipose_Visceral_Omentum
ENSG00000277290	ENSG00000185627	0.97	4422	TRUE	6937	Adipose_Visceral_Omentum
ENSG00000142102	ENSG00000255026	0.9	4709	TRUE	1833	Adipose_Visceral_Omentum
ENSG00000255328	ENSG00000270972	1	4848	TRUE	6021	Adipose_Visceral_Omentum
ENSG00000149054	ENSG00000149050	0.98	8167	TRUE	92706	Adipose_Visceral_Omentum
ENSG00000005801	ENSG00000223756	0.98	8138	TRUE	1739	Adipose_Visceral_Omentum
ENSG00000005801	ENSG00000166492	0.98	7999	TRUE	43274	Adipose_Visceral_Omentum
ENSG00000005801	ENSG00000189398	0.98	8118	TRUE	12530	Adipose_Visceral_Omentum
ENSG00000255142	ENSG00000274897	0.96	6981	FALSE	15866	Adipose_Visceral_Omentum
ENSG00000110628	ENSG00000254827	0.85	7485	TRUE	3949	Adipose_Visceral_Omentum
ENSG00000223756	ENSG00000166492	0.98	8004	TRUE	41535	Adipose_Visceral_Omentum
ENSG00000223756	ENSG00000189398	0.98	8123	TRUE	10791	Adipose_Visceral_Omentum
ENSG00000142082	ENSG00000177951	0.81	4302	TRUE	29003	Adipose_Visceral_Omentum
ENSG00000205531	ENSG00000110619	0.95	7552	TRUE	65236	Adipose_Visceral_Omentum
ENSG00000166394	ENSG00000166387	0.8	8481	TRUE	163924	Adipose_Visceral_Omentum
ENSG00000023191	ENSG00000174915	0.86	5479	TRUE	59032	Adipose_Visceral_Omentum
ENSG00000132275	ENSG00000254595	0.95	7953	FALSE	114243	Adipose_Visceral_Omentum
ENSG00000270030	ENSG00000251661	0.86	4821	FALSE	7654	Adipose_Visceral_Omentum
ENSG00000270030	ENSG00000185885	0.82	4809	TRUE	12788	Adipose_Visceral_Omentum
ENSG00000254951	ENSG00000166387	0.83	7378	TRUE	392657	Adipose_Visceral_Omentum
ENSG00000166492	ENSG00000189398	0.98	8055	TRUE	30744	Adipose_Visceral_Omentum
ENSG00000177700	ENSG00000214063	0.86	7196	TRUE	263	Adipose_Visceral_Omentum
ENSG00000166405	ENSG00000166402	0.89	7822	TRUE	149811	Adipose_Visceral_Omentum
ENSG00000142089	ENSG00000185885	0.92	4809	FALSE	7834	Adipose_Visceral_Omentum
ENSG00000175518	ENSG00000224295	0.93	10341	TRUE	8250	Adipose_Visceral_Omentum
ENSG00000247271	ENSG00000236287	0.87	8248	FALSE	539	Adipose_Visceral_Omentum
ENSG00000148965	ENSG00000134339	1	6553	TRUE	11750	Adipose_Visceral_Omentum
ENSG00000254966	ENSG00000151117	0.96	6468	TRUE	13415	Adipose_Visceral_Omentum
ENSG00000281741	ENSG00000226067	0.84	1978	TRUE	38201	Adipose_Visceral_Omentum
ENSG00000198168	ENSG00000148935	0.82	7298	TRUE	163716	Adipose_Visceral_Omentum
ENSG00000198168	ENSG00000246225	0.92	7858	TRUE	727	Adipose_Visceral_Omentum
ENSG00000148935	ENSG00000246225	0.85	7301	TRUE	162989	Adipose_Visceral_Omentum
ENSG00000085063	ENSG00000205177	0.98	6287	TRUE	35644	Adipose_Visceral_Omentum
ENSG00000280798	ENSG00000213713	0.92	6385	TRUE	313	Adipose_Visceral_Omentum
ENSG00000272030	ENSG00000160678	0.91	4902	TRUE	6471	Adipose_Visceral_Omentum
ENSG00000272030	ENSG00000189171	0.8	4913	TRUE	3037	Adipose_Visceral_Omentum
ENSG00000215861	ENSG00000274265	0.99	2241	TRUE	145710	Adipose_Visceral_Omentum
ENSG00000215861	ENSG00000269713	0.99	2107	TRUE	218171	Adipose_Visceral_Omentum
ENSG00000237975	ENSG00000197915	0.97	4677	FALSE	56068	Adipose_Visceral_Omentum
ENSG00000237975	ENSG00000143631	0.97	4537	TRUE	157078	Adipose_Visceral_Omentum
ENSG00000160678	ENSG00000189171	0.8	4908	TRUE	3434	Adipose_Visceral_Omentum
ENSG00000274265	ENSG00000269713	1	2357	TRUE	72461	Adipose_Visceral_Omentum
ENSG00000197915	ENSG00000143631	0.97	4673	FALSE	101010	Adipose_Visceral_Omentum
ENSG00000188015	ENSG00000196154	1	4949	TRUE	764	Adipose_Visceral_Omentum
ENSG00000160766	ENSG00000177628	0.91	3771	TRUE	17277	Adipose_Visceral_Omentum
ENSG00000198952	ENSG00000160781	0.89	4193	TRUE	34708	Adipose_Visceral_Omentum
ENSG00000270629	ENSG00000274020	0.98	2857	TRUE	160147	Adipose_Visceral_Omentum
ENSG00000231551	ENSG00000272824	0.86	3756	TRUE	43830	Adipose_Visceral_Omentum
ENSG00000255310	ENSG00000254340	0.83	160	TRUE	1968057	Colon_Sigmoid
ENSG00000187862	ENSG00000163382	0.92	5292	FALSE	12035	Adipose_Visceral_Omentum
ENSG00000196369	ENSG00000232527	0.94	536	FALSE	845240	Adipose_Visceral_Omentum
ENSG00000169231	ENSG00000177628	0.91	3720	FALSE	36718	Adipose_Visceral_Omentum
ENSG00000265531	ENSG00000234571	0.98	1256	TRUE	10283	Adipose_Visceral_Omentum
ENSG00000163354	ENSG00000232093	0.93	3652	TRUE	12337	Adipose_Visceral_Omentum
ENSG00000163354	ENSG00000160752	0.9	3231	TRUE	274967	Adipose_Visceral_Omentum
ENSG00000232093	ENSG00000160752	0.88	3250	TRUE	262630	Adipose_Visceral_Omentum
ENSG00000149084	ENSG00000283375	1	6650	TRUE	175724	Adipose_Visceral_Omentum
ENSG00000149084	ENSG00000246250	0.92	6464	TRUE	200046	Adipose_Visceral_Omentum
ENSG00000283375	ENSG00000246250	0.93	7115	TRUE	24322	Adipose_Visceral_Omentum
ENSG00000189339	ENSG00000228594	0.89	6420	FALSE	92632	Adipose_Visceral_Omentum
ENSG00000227775	ENSG00000228594	0.93	6416	TRUE	124416	Adipose_Visceral_Omentum
ENSG00000235098	ENSG00000272455	0.95	5787	TRUE	12673	Adipose_Visceral_Omentum
ENSG00000235098	ENSG00000225905	0.94	5828	TRUE	700	Adipose_Visceral_Omentum
ENSG00000008128	ENSG00000215790	1	6611	TRUE	21668	Adipose_Visceral_Omentum
ENSG00000142606	ENSG00000215912	0.86	6355	FALSE	168727	Adipose_Visceral_Omentum
ENSG00000225880	ENSG00000237491	0.82	3848	TRUE	48752	Adipose_Visceral_Omentum
ENSG00000225880	ENSG00000230092	0.8	3895	TRUE	17352	Adipose_Visceral_Omentum
ENSG00000225880	ENSG00000177757	0.84	3906	TRUE	10151	Adipose_Visceral_Omentum
ENSG00000231050	ENSG00000169885	0.98	6610	TRUE	23356	Adipose_Visceral_Omentum
ENSG00000237491	ENSG00000230092	0.82	3848	TRUE	31400	Adipose_Visceral_Omentum
ENSG00000237491	ENSG00000177757	0.84	3848	TRUE	38601	Adipose_Visceral_Omentum
ENSG00000228327	ENSG00000228463	0.91	2243	FALSE	481124	Adipose_Visceral_Omentum
ENSG00000228327	ENSG00000241860	0.99	1617	TRUE	604764	Adipose_Visceral_Omentum
ENSG00000184163	ENSG00000176022	0.98	5125	TRUE	14457	Adipose_Visceral_Omentum
ENSG00000116151	ENSG00000269896	0.99	6372	TRUE	38887	Adipose_Visceral_Omentum
ENSG00000116151	ENSG00000272420	0.99	6413	FALSE	28079	Adipose_Visceral_Omentum
ENSG00000230092	ENSG00000177757	0.83	3895	TRUE	7201	Adipose_Visceral_Omentum
ENSG00000269896	ENSG00000272420	0.99	6546	FALSE	10808	Adipose_Visceral_Omentum
ENSG00000272455	ENSG00000225905	0.86	5787	TRUE	13373	Adipose_Visceral_Omentum
ENSG00000248333	ENSG00000228594	0.86	6428	FALSE	58916	Adipose_Visceral_Omentum
ENSG00000187634	ENSG00000223764	0.94	4116	TRUE	4236	Adipose_Visceral_Omentum
ENSG00000187010	ENSG00000224183	1	4729	TRUE	22250	Adipose_Visceral_Omentum
ENSG00000187010	ENSG00000261349	1	4791	TRUE	5257	Adipose_Visceral_Omentum
ENSG00000224183	ENSG00000261349	1	4711	TRUE	27507	Adipose_Visceral_Omentum
ENSG00000142632	ENSG00000237276	0.83	6297	TRUE	15418	Adipose_Visceral_Omentum
ENSG00000238142	ENSG00000235241	0.98	6458	TRUE	554	Adipose_Visceral_Omentum
ENSG00000225986	ENSG00000162545	0.97	5403	TRUE	299734	Adipose_Visceral_Omentum
ENSG00000225986	ENSG00000162543	0.97	6576	TRUE	401	Adipose_Visceral_Omentum
ENSG00000162545	ENSG00000162543	0.96	5402	TRUE	300135	Adipose_Visceral_Omentum
ENSG00000142798	ENSG00000187942	0.93	6550	TRUE	125032	Adipose_Visceral_Omentum
ENSG00000228549	ENSG00000233421	0.97	5452	TRUE	334773	Adipose_Visceral_Omentum
ENSG00000166435	ENSG00000278879	0.92	5016	TRUE	116690	Adipose_Visceral_Omentum
ENSG00000254614	ENSG00000255200	0.97	3965	TRUE	5216	Adipose_Visceral_Omentum
ENSG00000132740	ENSG00000172935	0.83	5644	TRUE	109567	Adipose_Visceral_Omentum
ENSG00000197345	ENSG00000172935	0.83	5644	FALSE	109574	Adipose_Visceral_Omentum
ENSG00000166928	ENSG00000166927	0.93	5438	TRUE	17532	Adipose_Visceral_Omentum
ENSG00000254682	ENSG00000172890	0.82	6582	TRUE	4435	Adipose_Visceral_Omentum
ENSG00000149489	ENSG00000149499	0.89	5510	FALSE	301	Adipose_Visceral_Omentum
ENSG00000204529	ENSG00000254632	0.98	5690	TRUE	48422	Adipose_Visceral_Omentum
ENSG00000255200	ENSG00000197847	0.86	3898	FALSE	37370	Adipose_Visceral_Omentum
ENSG00000256508	ENSG00000261625	0.95	6245	FALSE	10235	Adipose_Visceral_Omentum
ENSG00000256508	ENSG00000172935	0.96	6320	TRUE	1126	Adipose_Visceral_Omentum
ENSG00000162148	ENSG00000167985	0.99	5346	FALSE	51078	Adipose_Visceral_Omentum
ENSG00000149499	ENSG00000254772	0.89	5451	FALSE	38627	Adipose_Visceral_Omentum
ENSG00000254855	ENSG00000254461	0.85	3517	TRUE	5812	Adipose_Visceral_Omentum
ENSG00000134824	ENSG00000134825	0.96	4802	TRUE	23620	Adipose_Visceral_Omentum
ENSG00000162194	ENSG00000204922	0.88	5468	FALSE	492	Adipose_Visceral_Omentum
ENSG00000172927	ENSG00000110092	0.99	5870	TRUE	346949	Adipose_Visceral_Omentum
ENSG00000261625	ENSG00000172935	0.87	6242	FALSE	11361	Adipose_Visceral_Omentum
ENSG00000236935	ENSG00000173457	0.84	3971	FALSE	82566	Adipose_Visceral_Omentum
ENSG00000186652	ENSG00000186907	0.88	6036	FALSE	69892	Adipose_Visceral_Omentum
ENSG00000133884	ENSG00000173825	0.8	3956	FALSE	21013	Adipose_Visceral_Omentum
ENSG00000133884	ENSG00000162298	0.96	3635	FALSE	199221	Adipose_Visceral_Omentum
ENSG00000272668	ENSG00000243284	1	6564	TRUE	4297	Adipose_Visceral_Omentum
ENSG00000244682	ENSG00000225217	1	6724	TRUE	24952	Adipose_Visceral_Omentum
ENSG00000233473	ENSG00000163568	0.99	7193	TRUE	65301	Adipose_Visceral_Omentum
ENSG00000239887	ENSG00000198929	0.84	5901	TRUE	309067	Adipose_Visceral_Omentum
ENSG00000225171	ENSG00000152382	0.9	6734	TRUE	7579	Adipose_Visceral_Omentum
ENSG00000143185	ENSG00000143184	1	6736	FALSE	32476	Adipose_Visceral_Omentum
ENSG00000076258	ENSG00000117507	0.82	5931	FALSE	176468	Adipose_Visceral_Omentum
ENSG00000162782	ENSG00000227141	0.98	6906	TRUE	4908	Adipose_Visceral_Omentum
ENSG00000020922	ENSG00000255893	0.99	5853	TRUE	19336	Adipose_Visceral_Omentum
ENSG00000260088	ENSG00000118200	0.97	6812	TRUE	70051	Adipose_Visceral_Omentum
ENSG00000224536	ENSG00000223396	0.89	6450	TRUE	11290	Adipose_Visceral_Omentum
ENSG00000183155	ENSG00000214796	0.9	5584	TRUE	27515	Adipose_Visceral_Omentum
ENSG00000184144	ENSG00000174529	0.94	6107	TRUE	41523	Adipose_Visceral_Omentum
ENSG00000271579	ENSG00000276308	0.93	6747	TRUE	19697	Adipose_Visceral_Omentum
ENSG00000119242	ENSG00000250091	0.81	6376	TRUE	37847	Adipose_Visceral_Omentum
ENSG00000212694	ENSG00000274292	0.91	5759	TRUE	3109	Adipose_Visceral_Omentum
ENSG00000272849	ENSG00000274292	0.9	5756	TRUE	3286	Adipose_Visceral_Omentum
ENSG00000272849	ENSG00000139725	0.89	5756	TRUE	3166	Adipose_Visceral_Omentum
ENSG00000250091	ENSG00000270028	0.88	6387	TRUE	8901	Adipose_Visceral_Omentum
ENSG00000197653	ENSG00000275389	0.96	5680	TRUE	323573	Adipose_Visceral_Omentum
ENSG00000274292	ENSG00000139725	0.87	5768	TRUE	120	Adipose_Visceral_Omentum
ENSG00000256001	ENSG00000278266	0.83	7890	TRUE	617	Adipose_Visceral_Omentum
ENSG00000279113	ENSG00000255916	1	7660	TRUE	2155	Adipose_Visceral_Omentum
ENSG00000279113	ENSG00000182870	1	7660	TRUE	2802	Adipose_Visceral_Omentum
ENSG00000255916	ENSG00000182870	1	7667	TRUE	647	Adipose_Visceral_Omentum
ENSG00000187848	ENSG00000177084	0.85	5864	FALSE	68579	Adipose_Visceral_Omentum
ENSG00000256542	ENSG00000277011	0.91	7859	TRUE	4394	Adipose_Visceral_Omentum
ENSG00000238078	ENSG00000272823	1	6220	TRUE	44	Adipose_Visceral_Omentum
ENSG00000238078	ENSG00000257551	1	6211	TRUE	3937	Adipose_Visceral_Omentum
ENSG00000272823	ENSG00000257551	1	6211	TRUE	3981	Adipose_Visceral_Omentum
ENSG00000229367	ENSG00000069248	0.85	5574	FALSE	62191	Adipose_Visceral_Omentum
ENSG00000257176	ENSG00000275476	0.99	7979	TRUE	39966	Adipose_Visceral_Omentum
ENSG00000257176	ENSG00000087502	0.93	8090	FALSE	63341	Adipose_Visceral_Omentum
ENSG00000247903	ENSG00000064115	0.86	6988	FALSE	42848	Adipose_Visceral_Omentum
ENSG00000275476	ENSG00000087502	0.93	7851	FALSE	103307	Adipose_Visceral_Omentum
ENSG00000151746	ENSG00000276115	0.93	7974	TRUE	245514	Adipose_Visceral_Omentum
ENSG00000247157	ENSG00000111215	1	5879	TRUE	426850	Adipose_Visceral_Omentum
ENSG00000247157	ENSG00000255837	0.94	5234	TRUE	550155	Adipose_Visceral_Omentum
ENSG00000166532	ENSG00000197614	1	6749	TRUE	18803	Adipose_Visceral_Omentum
ENSG00000166532	ENSG00000111732	0.97	6531	TRUE	68820	Adipose_Visceral_Omentum
ENSG00000172322	ENSG00000256660	0.97	6936	TRUE	39212	Adipose_Visceral_Omentum
ENSG00000172322	ENSG00000165682	0.93	6928	TRUE	42009	Adipose_Visceral_Omentum
ENSG00000111215	ENSG00000255837	0.94	6814	TRUE	123305	Adipose_Visceral_Omentum
ENSG00000256274	ENSG00000226761	0.86	7354	TRUE	16877	Adipose_Visceral_Omentum
ENSG00000164845	ENSG00000215241	1	6889	TRUE	7429	Adipose_Visceral_Omentum
ENSG00000111639	ENSG00000010292	0.96	6150	TRUE	487	Adipose_Visceral_Omentum
ENSG00000139187	ENSG00000214851	0.95	6422	TRUE	115026	Adipose_Visceral_Omentum
ENSG00000212127	ENSG00000255837	0.96	7045	TRUE	58612	Adipose_Visceral_Omentum
ENSG00000256660	ENSG00000165682	0.93	7144	TRUE	2797	Adipose_Visceral_Omentum
ENSG00000111254	ENSG00000130035	0.8	6313	FALSE	71294	Adipose_Visceral_Omentum
ENSG00000111664	ENSG00000111665	0.99	6574	TRUE	11855	Adipose_Visceral_Omentum
ENSG00000256594	ENSG00000257027	0.89	6733	TRUE	41283	Adipose_Visceral_Omentum
ENSG00000256594	ENSG00000069493	0.89	6718	TRUE	47685	Adipose_Visceral_Omentum
ENSG00000111676	ENSG00000111678	0.97	6542	TRUE	18970	Adipose_Visceral_Omentum
ENSG00000283240	ENSG00000256238	0.95	3839	TRUE	259360	Adipose_Visceral_Omentum
ENSG00000256967	ENSG00000205885	0.99	6283	TRUE	23146	Adipose_Visceral_Omentum
ENSG00000256967	ENSG00000139182	0.95	6334	TRUE	945	Adipose_Visceral_Omentum
ENSG00000257027	ENSG00000069493	0.89	6809	TRUE	6402	Adipose_Visceral_Omentum
ENSG00000008394	ENSG00000188991	0.87	4236	TRUE	69457	Adipose_Visceral_Omentum
ENSG00000183935	ENSG00000084444	0.97	6704	FALSE	43864	Adipose_Visceral_Omentum
ENSG00000171792	ENSG00000278356	0.98	7126	TRUE	9561	Adipose_Visceral_Omentum
ENSG00000130038	ENSG00000280202	0.99	6514	TRUE	152816	Adipose_Visceral_Omentum
ENSG00000197614	ENSG00000111732	0.96	6624	TRUE	50017	Adipose_Visceral_Omentum
ENSG00000089693	ENSG00000111652	0.84	6286	FALSE	43734	Adipose_Visceral_Omentum
ENSG00000215009	ENSG00000177675	0.87	6137	FALSE	146771	Adipose_Visceral_Omentum
ENSG00000215795	ENSG00000227671	0.98	8849	FALSE	24011	Adipose_Visceral_Omentum
ENSG00000215795	ENSG00000224014	0.96	8908	TRUE	10226	Adipose_Visceral_Omentum
ENSG00000227671	ENSG00000224014	0.96	8791	FALSE	34237	Adipose_Visceral_Omentum
ENSG00000054282	ENSG00000143702	0.91	5677	TRUE	686	Adipose_Visceral_Omentum
ENSG00000054277	ENSG00000203668	0.81	7740	TRUE	38127	Adipose_Visceral_Omentum
ENSG00000225300	ENSG00000162852	0.94	8849	TRUE	39429	Adipose_Visceral_Omentum
ENSG00000227953	ENSG00000260855	0.84	8941	TRUE	3712	Adipose_Visceral_Omentum
ENSG00000162722	ENSG00000238243	0.95	8272	TRUE	38388	Adipose_Visceral_Omentum
ENSG00000123427	ENSG00000123297	0.81	4938	FALSE	10983	Adipose_Visceral_Omentum
ENSG00000257261	ENSG00000272369	1	5169	TRUE	153823	Adipose_Visceral_Omentum
ENSG00000257261	ENSG00000274723	1	4376	TRUE	586825	Adipose_Visceral_Omentum
ENSG00000240399	ENSG00000177981	0.86	6390	FALSE	125622	Adipose_Visceral_Omentum
ENSG00000248265	ENSG00000123415	1	5201	FALSE	130754	Adipose_Visceral_Omentum
ENSG00000135480	ENSG00000257671	1	6790	TRUE	14928	Adipose_Visceral_Omentum
ENSG00000135480	ENSG00000135477	1	6761	TRUE	26347	Adipose_Visceral_Omentum
ENSG00000272369	ENSG00000274723	1	5061	TRUE	433002	Adipose_Visceral_Omentum
ENSG00000224713	ENSG00000240771	0.99	4888	TRUE	7991	Adipose_Visceral_Omentum
ENSG00000224713	ENSG00000135454	0.87	4887	FALSE	15184	Adipose_Visceral_Omentum
ENSG00000224713	ENSG00000135502	0.83	4906	TRUE	1356	Adipose_Visceral_Omentum
ENSG00000257671	ENSG00000135477	1	6795	TRUE	11419	Adipose_Visceral_Omentum
ENSG00000240771	ENSG00000135454	0.94	4867	FALSE	23175	Adipose_Visceral_Omentum
ENSG00000240771	ENSG00000135502	0.82	4886	TRUE	9347	Adipose_Visceral_Omentum
ENSG00000257542	ENSG00000123395	0.84	6877	TRUE	10450	Adipose_Visceral_Omentum
ENSG00000170486	ENSG00000186049	0.9	6493	TRUE	17093	Adipose_Visceral_Omentum
ENSG00000135454	ENSG00000135502	0.84	4895	FALSE	13828	Adipose_Visceral_Omentum
ENSG00000280054	ENSG00000111405	0.97	7241	TRUE	5031	Adipose_Visceral_Omentum
ENSG00000211584	ENSG00000111405	0.84	7133	TRUE	28349	Adipose_Visceral_Omentum
ENSG00000211584	ENSG00000274902	0.95	7150	TRUE	22008	Adipose_Visceral_Omentum
ENSG00000250451	ENSG00000180806	0.97	5467	TRUE	5115	Adipose_Visceral_Omentum
ENSG00000135655	ENSG00000198673	1	6594	TRUE	18812	Adipose_Visceral_Omentum
ENSG00000127337	ENSG00000090382	0.88	6900	TRUE	11362	Adipose_Visceral_Omentum
ENSG00000111581	ENSG00000135679	0.81	6203	TRUE	121442	Adipose_Visceral_Omentum
ENSG00000166130	ENSG00000120868	0.94	5599	TRUE	28	Adipose_Visceral_Omentum
ENSG00000280088	ENSG00000111647	0.81	5255	TRUE	108774	Adipose_Visceral_Omentum
ENSG00000102466	ENSG00000243319	0.97	6757	TRUE	7938	Adipose_Visceral_Omentum
ENSG00000134884	ENSG00000125266	0.96	6924	TRUE	33050	Adipose_Visceral_Omentum
ENSG00000169062	ENSG00000260615	0.92	3873	FALSE	64583	Adipose_Visceral_Omentum
ENSG00000126218	ENSG00000057593	0.91	7488	FALSE	17026	Adipose_Visceral_Omentum
ENSG00000142973	ENSG00000186160	0.93	4516	TRUE	309650	Adipose_Visceral_Omentum
ENSG00000142973	ENSG00000154198	0.8	4879	TRUE	142599	Adipose_Visceral_Omentum
ENSG00000238287	ENSG00000187815	0.83	6182	TRUE	31446	Adipose_Visceral_Omentum
ENSG00000182109	ENSG00000243970	0.99	5686	TRUE	12520	Adipose_Visceral_Omentum
ENSG00000116883	ENSG00000142694	0.81	4116	FALSE	119	Adipose_Visceral_Omentum
ENSG00000116883	ENSG00000214193	0.97	4046	FALSE	17347	Adipose_Visceral_Omentum
ENSG00000163875	ENSG00000163879	0.92	5512	TRUE	42145	Adipose_Visceral_Omentum
ENSG00000228436	ENSG00000158315	0.92	5540	TRUE	81799	Adipose_Visceral_Omentum
ENSG00000186160	ENSG00000154198	0.83	4935	TRUE	167051	Adipose_Visceral_Omentum
ENSG00000258701	ENSG00000258811	1	6373	TRUE	21462	Adipose_Visceral_Omentum
ENSG00000258701	ENSG00000142208	0.95	6369	TRUE	25450	Adipose_Visceral_Omentum
ENSG00000271780	ENSG00000272444	1	6357	TRUE	4069	Adipose_Visceral_Omentum
ENSG00000282651	ENSG00000282639	0.85	6587	TRUE	19891	Adipose_Visceral_Omentum
ENSG00000211946	ENSG00000211942	0.97	6287	TRUE	81381	Adipose_Visceral_Omentum
ENSG00000258521	ENSG00000140105	0.95	6323	TRUE	36973	Adipose_Visceral_Omentum
ENSG00000269958	ENSG00000126215	0.99	6792	TRUE	19151	Adipose_Visceral_Omentum
ENSG00000269958	ENSG00000269940	0.86	6831	TRUE	1302	Adipose_Visceral_Omentum
ENSG00000126215	ENSG00000269940	0.88	6781	TRUE	20453	Adipose_Visceral_Omentum
ENSG00000258811	ENSG00000142208	0.95	6311	TRUE	46912	Adipose_Visceral_Omentum
ENSG00000184990	ENSG00000185100	0.96	6311	TRUE	28914	Adipose_Visceral_Omentum
ENSG00000211890	ENSG00000211892	0.88	6987	FALSE	37671	Adipose_Visceral_Omentum
ENSG00000139899	ENSG00000100968	0.93	7010	TRUE	65281	Adipose_Visceral_Omentum
ENSG00000198805	ENSG00000258908	1	7426	TRUE	6107	Adipose_Visceral_Omentum
ENSG00000187630	ENSG00000215256	0.96	6559	TRUE	18943	Adipose_Visceral_Omentum
ENSG00000092094	ENSG00000258515	0.99	7382	TRUE	3520	Adipose_Visceral_Omentum
ENSG00000100908	ENSG00000259321	0.94	6750	FALSE	2133	Adipose_Visceral_Omentum
ENSG00000157379	ENSG00000100949	0.95	6862	FALSE	28094	Adipose_Visceral_Omentum
ENSG00000259321	ENSG00000100889	0.97	6555	FALSE	45402	Adipose_Visceral_Omentum
ENSG00000136315	ENSG00000169385	0.96	8542	TRUE	36091	Adipose_Visceral_Omentum
ENSG00000259070	ENSG00000259048	0.94	3847	TRUE	753992	Adipose_Visceral_Omentum
ENSG00000165501	ENSG00000258568	0.95	5736	TRUE	829	Adipose_Visceral_Omentum
ENSG00000126790	ENSG00000181619	0.82	6211	FALSE	19088	Adipose_Visceral_Omentum
ENSG00000139971	ENSG00000259969	0.9	5445	TRUE	303614	Adipose_Visceral_Omentum
ENSG00000258454	ENSG00000119715	0.93	6347	TRUE	74797	Adipose_Visceral_Omentum
ENSG00000259124	ENSG00000242952	0.96	6494	TRUE	91051	Adipose_Visceral_Omentum
ENSG00000246548	ENSG00000258819	0.99	7514	TRUE	35280	Adipose_Visceral_Omentum
ENSG00000165555	ENSG00000100591	0.86	7274	TRUE	34436	Adipose_Visceral_Omentum
ENSG00000165555	ENSG00000151445	0.87	7274	FALSE	34352	Adipose_Visceral_Omentum
ENSG00000100591	ENSG00000151445	0.87	7375	FALSE	84	Adipose_Visceral_Omentum
ENSG00000165934	ENSG00000183648	0.96	7239	TRUE	20	Adipose_Visceral_Omentum
ENSG00000165929	ENSG00000260711	0.99	6589	TRUE	107738	Adipose_Visceral_Omentum
ENSG00000165929	ENSG00000279286	0.92	5957	TRUE	292265	Adipose_Visceral_Omentum
ENSG00000165929	ENSG00000258774	0.95	6067	TRUE	262217	Adipose_Visceral_Omentum
ENSG00000260711	ENSG00000279286	0.92	6525	TRUE	184527	Adipose_Visceral_Omentum
ENSG00000260711	ENSG00000258774	0.95	6635	TRUE	154479	Adipose_Visceral_Omentum
ENSG00000133962	ENSG00000279286	0.99	6429	TRUE	203799	Adipose_Visceral_Omentum
ENSG00000133962	ENSG00000258774	0.98	6539	TRUE	173751	Adipose_Visceral_Omentum
ENSG00000279286	ENSG00000258774	0.97	7070	TRUE	30048	Adipose_Visceral_Omentum
ENSG00000237161	ENSG00000260409	0.84	874	TRUE	539018	Adipose_Visceral_Omentum
ENSG00000254912	ENSG00000223509	1	6228	FALSE	36367	Adipose_Visceral_Omentum
ENSG00000206127	ENSG00000232653	0.99	5853	FALSE	137822	Adipose_Visceral_Omentum
ENSG00000206127	ENSG00000261064	0.99	6021	FALSE	80413	Adipose_Visceral_Omentum
ENSG00000232653	ENSG00000261064	0.99	6202	TRUE	57409	Adipose_Visceral_Omentum
ENSG00000206149	ENSG00000254398	0.95	4928	TRUE	92063	Adipose_Visceral_Omentum
ENSG00000261794	ENSG00000166664	0.99	4107	TRUE	210277	Adipose_Visceral_Omentum
ENSG00000204713	ENSG00000224843	0.85	61	FALSE	1966997	Skin_Sun_Exposed_Lower_leg
ENSG00000182117	ENSG00000128463	0.9	7421	FALSE	118178	Adipose_Visceral_Omentum
ENSG00000128944	ENSG00000128928	0.95	5005	FALSE	23074	Adipose_Visceral_Omentum
ENSG00000140323	ENSG00000140320	0.86	4844	TRUE	81486	Adipose_Visceral_Omentum
ENSG00000247556	ENSG00000137804	0.89	4922	TRUE	48704	Adipose_Visceral_Omentum
ENSG00000186417	ENSG00000259668	0.81	5255	TRUE	115657	Adipose_Visceral_Omentum
ENSG00000069966	ENSG00000259577	0.93	5714	TRUE	11276	Adipose_Visceral_Omentum
ENSG00000225973	ENSG00000276533	0.95	8203	FALSE	29584	Adipose_Visceral_Omentum
ENSG00000137764	ENSG00000188779	0.93	4711	TRUE	276995	Adipose_Visceral_Omentum
ENSG00000259673	ENSG00000270964	0.84	5773	TRUE	20920	Adipose_Visceral_Omentum
ENSG00000137819	ENSG00000138604	0.96	5223	TRUE	138363	Adipose_Visceral_Omentum
ENSG00000166173	ENSG00000259744	0.8	6023	TRUE	4389	Adipose_Visceral_Omentum
ENSG00000259616	ENSG00000259284	0.92	6512	TRUE	94401	Adipose_Visceral_Omentum
ENSG00000259498	ENSG00000140416	0.9	6675	TRUE	6755	Adipose_Visceral_Omentum
ENSG00000259429	ENSG00000197978	0.95	4794	TRUE	74878	Adipose_Visceral_Omentum
ENSG00000169684	ENSG00000041357	0.83	7173	FALSE	25115	Adipose_Visceral_Omentum
ENSG00000169684	ENSG00000279373	0.87	7163	TRUE	27839	Adipose_Visceral_Omentum
ENSG00000169684	ENSG00000261762	0.89	7190	TRUE	25756	Adipose_Visceral_Omentum
ENSG00000167178	ENSG00000248540	0.97	4769	TRUE	28967	Adipose_Visceral_Omentum
ENSG00000259726	ENSG00000259511	0.99	4587	TRUE	14262	Adipose_Visceral_Omentum
ENSG00000259683	ENSG00000244056	0.99	4948	TRUE	4343	Adipose_Visceral_Omentum
ENSG00000259416	ENSG00000259762	0.85	8046	TRUE	3336	Adipose_Visceral_Omentum
ENSG00000279373	ENSG00000261762	0.83	7054	TRUE	53595	Adipose_Visceral_Omentum
ENSG00000184292	ENSG00000283445	0.93	5921	TRUE	137836	Adipose_Visceral_Omentum
ENSG00000157823	ENSG00000259677	0.99	6289	FALSE	18098	Adipose_Visceral_Omentum
ENSG00000157823	ENSG00000242498	0.91	6275	TRUE	18318	Adipose_Visceral_Omentum
ENSG00000183208	ENSG00000182768	0.95	6365	TRUE	31851	Adipose_Visceral_Omentum
ENSG00000259677	ENSG00000242498	0.81	6220	FALSE	36416	Adipose_Visceral_Omentum
ENSG00000248441	ENSG00000273923	0.99	6244	TRUE	101265	Adipose_Visceral_Omentum
ENSG00000270127	ENSG00000259205	1	8972	TRUE	8801	Adipose_Visceral_Omentum
ENSG00000182253	ENSG00000261054	0.97	8039	TRUE	31149	Adipose_Visceral_Omentum
ENSG00000103852	ENSG00000259921	0.88	7928	TRUE	90083	Adipose_Visceral_Omentum
ENSG00000259604	ENSG00000232386	1	8703	TRUE	12282	Adipose_Visceral_Omentum
ENSG00000140479	ENSG00000279970	0.97	5428	TRUE	223554	Adipose_Visceral_Omentum
ENSG00000254681	ENSG00000205746	1	4866	TRUE	49464	Adipose_Visceral_Omentum
ENSG00000263335	ENSG00000072864	0.99	4047	FALSE	83407	Adipose_Visceral_Omentum
ENSG00000183793	ENSG00000183426	1	2914	FALSE	443633	Adipose_Visceral_Omentum
ENSG00000183793	ENSG00000254852	1	2100	TRUE	632981	Adipose_Visceral_Omentum
ENSG00000103226	ENSG00000183889	0.99	5175	TRUE	89810	Adipose_Visceral_Omentum
ENSG00000260735	ENSG00000183458	0.87	3661	TRUE	182860	Adipose_Visceral_Omentum
ENSG00000227827	ENSG00000183889	0.82	5478	FALSE	33919	Adipose_Visceral_Omentum
ENSG00000183426	ENSG00000254852	1	3351	FALSE	189348	Adipose_Visceral_Omentum
ENSG00000262587	ENSG00000262155	0.99	6788	TRUE	35193	Adipose_Visceral_Omentum
ENSG00000262587	ENSG00000263326	0.98	6774	TRUE	40983	Adipose_Visceral_Omentum
ENSG00000262587	ENSG00000262700	0.94	6731	TRUE	61643	Adipose_Visceral_Omentum
ENSG00000262587	ENSG00000271105	0.96	6783	TRUE	37826	Adipose_Visceral_Omentum
ENSG00000262155	ENSG00000263326	0.98	6842	TRUE	5790	Adipose_Visceral_Omentum
ENSG00000262155	ENSG00000262700	0.94	6799	TRUE	26450	Adipose_Visceral_Omentum
ENSG00000262155	ENSG00000271105	0.97	6851	TRUE	2633	Adipose_Visceral_Omentum
ENSG00000263326	ENSG00000262700	0.92	6813	TRUE	20660	Adipose_Visceral_Omentum
ENSG00000263326	ENSG00000271105	0.95	6847	TRUE	3157	Adipose_Visceral_Omentum
ENSG00000262700	ENSG00000271105	0.85	6804	TRUE	23817	Adipose_Visceral_Omentum
ENSG00000142599	ENSG00000232912	0.89	4600	TRUE	392998	Adipose_Visceral_Omentum
ENSG00000124508	ENSG00000189298	0.82	118	TRUE	1966818	Skin_Sun_Exposed_Lower_leg
ENSG00000238290	ENSG00000049249	0.86	5369	FALSE	83573	Adipose_Visceral_Omentum
ENSG00000183336	ENSG00000169203	0.91	3130	FALSE	51035	Adipose_Visceral_Omentum
ENSG00000183336	ENSG00000183604	0.89	1295	TRUE	880410	Adipose_Visceral_Omentum
ENSG00000183336	ENSG00000254634	0.9	3181	TRUE	7938	Adipose_Visceral_Omentum
ENSG00000169203	ENSG00000183604	0.92	1400	FALSE	829375	Adipose_Visceral_Omentum
ENSG00000169203	ENSG00000254634	0.92	3117	FALSE	58973	Adipose_Visceral_Omentum
ENSG00000259954	ENSG00000047578	0.83	5512	TRUE	96759	Adipose_Visceral_Omentum
ENSG00000230267	ENSG00000205456	0.82	2261	TRUE	64612	Adipose_Visceral_Omentum
ENSG00000183604	ENSG00000254634	0.9	1282	TRUE	888348	Adipose_Visceral_Omentum
ENSG00000156873	ENSG00000235560	0.89	2381	TRUE	212922	Adipose_Visceral_Omentum
ENSG00000095917	ENSG00000260182	1	8765	TRUE	1280	Adipose_Visceral_Omentum
ENSG00000103351	ENSG00000167984	1	5773	FALSE	76476	Adipose_Visceral_Omentum
ENSG00000126602	ENSG00000263235	0.92	5950	TRUE	66281	Adipose_Visceral_Omentum
ENSG00000263072	ENSG00000085644	0.99	5399	TRUE	5105	Adipose_Visceral_Omentum
ENSG00000260565	ENSG00000205918	0.99	6108	TRUE	30148	Adipose_Visceral_Omentum
ENSG00000197599	ENSG00000279930	0.98	8331	TRUE	7402	Adipose_Visceral_Omentum
ENSG00000197599	ENSG00000260051	0.96	8338	FALSE	7204	Adipose_Visceral_Omentum
ENSG00000076344	ENSG00000242173	1	5464	TRUE	4058	Adipose_Visceral_Omentum
ENSG00000103249	ENSG00000260051	1	8315	TRUE	23820	Adipose_Visceral_Omentum
ENSG00000103253	ENSG00000162004	0.99	7163	TRUE	90	Adipose_Visceral_Omentum
ENSG00000103253	ENSG00000260394	0.93	7066	TRUE	47159	Adipose_Visceral_Omentum
ENSG00000127578	ENSG00000197562	1	6856	TRUE	41575	Adipose_Visceral_Omentum
ENSG00000279930	ENSG00000260051	0.96	8319	FALSE	14606	Adipose_Visceral_Omentum
ENSG00000272079	ENSG00000213937	0.99	5235	TRUE	6336	Adipose_Visceral_Omentum
ENSG00000140993	ENSG00000006194	0.97	5582	TRUE	22786	Adipose_Visceral_Omentum
ENSG00000140993	ENSG00000262118	0.94	5539	TRUE	63517	Adipose_Visceral_Omentum
ENSG00000226942	ENSG00000161980	0.94	4277	FALSE	13324	Adipose_Visceral_Omentum
ENSG00000280063	ENSG00000217930	0.99	6999	TRUE	6959	Adipose_Visceral_Omentum
ENSG00000103269	ENSG00000127580	0.93	7060	TRUE	14778	Adipose_Visceral_Omentum
ENSG00000089486	ENSG00000103415	0.9	7072	FALSE	62904	Adipose_Visceral_Omentum
ENSG00000008710	ENSG00000261123	0.87	6628	FALSE	38872	Adipose_Visceral_Omentum
ENSG00000006194	ENSG00000262118	0.91	5483	TRUE	86303	Adipose_Visceral_Omentum
ENSG00000172236	ENSG00000116176	0.96	8742	TRUE	15439	Adipose_Visceral_Omentum
ENSG00000182685	ENSG00000184207	0.96	6646	TRUE	2857	Adipose_Visceral_Omentum
ENSG00000162004	ENSG00000260394	0.89	7066	TRUE	47069	Adipose_Visceral_Omentum
ENSG00000259933	ENSG00000103197	1	6662	FALSE	43731	Adipose_Visceral_Omentum
ENSG00000259933	ENSG00000261123	0.92	6809	TRUE	5428	Adipose_Visceral_Omentum
ENSG00000260807	ENSG00000005513	0.86	8676	TRUE	212	Adipose_Visceral_Omentum
ENSG00000103197	ENSG00000261123	0.9	6628	FALSE	49159	Adipose_Visceral_Omentum
ENSG00000005513	ENSG00000260439	0.96	8338	TRUE	60775	Adipose_Visceral_Omentum
ENSG00000005513	ENSG00000276931	0.91	8612	TRUE	12796	Adipose_Visceral_Omentum
ENSG00000103275	ENSG00000261505	0.93	8615	TRUE	13431	Adipose_Visceral_Omentum
ENSG00000155393	ENSG00000279356	0.96	5344	TRUE	6921	Adipose_Visceral_Omentum
ENSG00000103479	ENSG00000279344	0.84	6221	FALSE	47573	Adipose_Visceral_Omentum
ENSG00000205362	ENSG00000205364	0.88	6990	TRUE	6433	Adipose_Visceral_Omentum
ENSG00000205364	ENSG00000260549	0.97	6931	TRUE	14757	Adipose_Visceral_Omentum
ENSG00000263207	ENSG00000159387	0.81	7254	TRUE	8595	Adipose_Visceral_Omentum
ENSG00000125144	ENSG00000260549	0.93	6764	TRUE	50589	Adipose_Visceral_Omentum
ENSG00000255185	ENSG00000157322	0.93	4157	TRUE	115240	Adipose_Visceral_Omentum
ENSG00000140905	ENSG00000166455	0.98	9654	TRUE	19158	Adipose_Visceral_Omentum
ENSG00000166451	ENSG00000261061	0.85	9746	FALSE	24272	Adipose_Visceral_Omentum
ENSG00000261172	ENSG00000260528	1	3952	TRUE	65954	Adipose_Visceral_Omentum
ENSG00000187741	ENSG00000204991	1	5696	TRUE	1522	Adipose_Visceral_Omentum
ENSG00000259803	ENSG00000129910	0.93	8607	TRUE	29897	Adipose_Visceral_Omentum
ENSG00000140955	ENSG00000250685	1	12014	TRUE	4127	Adipose_Visceral_Omentum
ENSG00000075399	ENSG00000261373	0.99	6273	TRUE	9128	Adipose_Visceral_Omentum
ENSG00000103248	ENSG00000243697	0.95	9618	FALSE	29778	Adipose_Visceral_Omentum
ENSG00000278341	ENSG00000174177	0.99	9331	FALSE	3974	Adipose_Visceral_Omentum
ENSG00000222019	ENSG00000141013	0.94	4640	TRUE	28144	Adipose_Visceral_Omentum
ENSG00000260300	ENSG00000103150	0.97	12121	TRUE	32185	Adipose_Visceral_Omentum
ENSG00000103196	ENSG00000135709	0.97	9364	FALSE	207767	Adipose_Visceral_Omentum
ENSG00000213853	ENSG00000279662	0.86	8185	FALSE	130951	Adipose_Visceral_Omentum
ENSG00000280153	ENSG00000262222	1	8703	TRUE	6714	Adipose_Visceral_Omentum
ENSG00000187824	ENSG00000109063	0.8	6829	TRUE	73007	Adipose_Visceral_Omentum
ENSG00000187824	ENSG00000264176	0.92	6962	TRUE	13805	Adipose_Visceral_Omentum
ENSG00000263400	ENSG00000264016	1	6846	TRUE	39239	Adipose_Visceral_Omentum
ENSG00000263400	ENSG00000264176	0.92	6962	FALSE	13266	Adipose_Visceral_Omentum
ENSG00000263400	ENSG00000263508	0.95	6454	TRUE	119764	Adipose_Visceral_Omentum
ENSG00000264016	ENSG00000264176	0.93	6802	FALSE	52505	Adipose_Visceral_Omentum
ENSG00000264016	ENSG00000263508	0.91	6563	TRUE	80525	Adipose_Visceral_Omentum
ENSG00000109063	ENSG00000264176	0.85	6907	TRUE	59202	Adipose_Visceral_Omentum
ENSG00000273018	ENSG00000233327	0.99	3719	TRUE	10767	Adipose_Visceral_Omentum
ENSG00000273018	ENSG00000213077	0.99	3730	TRUE	7216	Adipose_Visceral_Omentum
ENSG00000273018	ENSG00000154874	0.95	3491	TRUE	91546	Adipose_Visceral_Omentum
ENSG00000273018	ENSG00000171916	0.9	3632	TRUE	57325	Adipose_Visceral_Omentum
ENSG00000233327	ENSG00000213077	0.99	3745	TRUE	3551	Adipose_Visceral_Omentum
ENSG00000233327	ENSG00000154874	0.96	3468	TRUE	102313	Adipose_Visceral_Omentum
ENSG00000233327	ENSG00000171916	0.91	3670	TRUE	46558	Adipose_Visceral_Omentum
ENSG00000213077	ENSG00000154874	0.95	3479	TRUE	98762	Adipose_Visceral_Omentum
ENSG00000213077	ENSG00000171916	0.9	3658	TRUE	50109	Adipose_Visceral_Omentum
ENSG00000239704	ENSG00000175106	0.99	6424	TRUE	87867	Adipose_Visceral_Omentum
ENSG00000239704	ENSG00000223878	0.98	6657	TRUE	31138	Adipose_Visceral_Omentum
ENSG00000189423	ENSG00000154898	0.99	4338	TRUE	94383	Adipose_Visceral_Omentum
ENSG00000179277	ENSG00000265519	0.97	6112	TRUE	1587	Adipose_Visceral_Omentum
ENSG00000179277	ENSG00000276855	0.99	6108	TRUE	2398	Adipose_Visceral_Omentum
ENSG00000072134	ENSG00000262319	0.9	3793	FALSE	71926	Adipose_Visceral_Omentum
ENSG00000228157	ENSG00000265185	0.91	3802	TRUE	31062	Adipose_Visceral_Omentum
ENSG00000228157	ENSG00000279825	0.83	3715	TRUE	62117	Adipose_Visceral_Omentum
ENSG00000228157	ENSG00000108641	0.86	3244	TRUE	285208	Adipose_Visceral_Omentum
ENSG00000175106	ENSG00000223878	0.98	6518	TRUE	56729	Adipose_Visceral_Omentum
ENSG00000154874	ENSG00000171916	0.9	3381	TRUE	148871	Adipose_Visceral_Omentum
ENSG00000262319	ENSG00000265185	0.81	3696	FALSE	81777	Adipose_Visceral_Omentum
ENSG00000108591	ENSG00000171953	0.82	4491	TRUE	48677	Adipose_Visceral_Omentum
ENSG00000265185	ENSG00000108641	0.86	3116	TRUE	316270	Adipose_Visceral_Omentum
ENSG00000226145	ENSG00000188933	0.84	5298	TRUE	36090	Adipose_Visceral_Omentum
ENSG00000265519	ENSG00000276855	0.98	6115	TRUE	811	Adipose_Visceral_Omentum
ENSG00000264885	ENSG00000240445	0.86	3676	TRUE	3331	Adipose_Visceral_Omentum
ENSG00000108556	ENSG00000205710	0.94	7573	TRUE	3656	Adipose_Visceral_Omentum
ENSG00000167840	ENSG00000234327	1	7561	TRUE	11648	Adipose_Visceral_Omentum
ENSG00000167840	ENSG00000129204	1	7580	TRUE	6678	Adipose_Visceral_Omentum
ENSG00000181885	ENSG00000175826	0.98	6688	FALSE	11960	Adipose_Visceral_Omentum
ENSG00000181885	ENSG00000170291	0.87	6688	TRUE	11901	Adipose_Visceral_Omentum
ENSG00000161921	ENSG00000141497	0.99	7360	TRUE	93	Adipose_Visceral_Omentum
ENSG00000234327	ENSG00000129204	0.99	7591	TRUE	4970	Adipose_Visceral_Omentum
ENSG00000273172	ENSG00000272636	0.99	4781	TRUE	9951	Adipose_Visceral_Omentum
ENSG00000129197	ENSG00000263272	0.98	8099	TRUE	12380	Adipose_Visceral_Omentum
ENSG00000167723	ENSG00000108381	0.98	7112	TRUE	85621	Adipose_Visceral_Omentum
ENSG00000263345	ENSG00000141258	1	6897	TRUE	40238	Adipose_Visceral_Omentum
ENSG00000175826	ENSG00000170291	0.97	6786	FALSE	59	Adipose_Visceral_Omentum
ENSG00000215067	ENSG00000262089	0.98	6795	TRUE	17160	Adipose_Visceral_Omentum
ENSG00000262061	ENSG00000262920	0.98	5566	FALSE	9789	Adipose_Visceral_Omentum
ENSG00000132386	ENSG00000167711	0.81	7772	TRUE	19123	Adipose_Visceral_Omentum
ENSG00000232859	ENSG00000007171	0.96	4283	FALSE	92884	Adipose_Visceral_Omentum
ENSG00000244045	ENSG00000004142	0.83	3900	TRUE	59	Adipose_Visceral_Omentum
ENSG00000263503	ENSG00000280022	1	5965	TRUE	9719	Adipose_Visceral_Omentum
ENSG00000262539	ENSG00000264070	1	4203	TRUE	674735	Adipose_Visceral_Omentum
ENSG00000274512	ENSG00000278845	0.89	3482	FALSE	307975	Adipose_Visceral_Omentum
ENSG00000108823	ENSG00000188662	0.99	5183	TRUE	15193	Adipose_Visceral_Omentum
ENSG00000274767	ENSG00000276085	1	5821	TRUE	13523	Adipose_Visceral_Omentum
ENSG00000173917	ENSG00000230148	0.81	5561	TRUE	638	Adipose_Visceral_Omentum
ENSG00000274419	ENSG00000274487	0.98	3578	TRUE	253176	Adipose_Visceral_Omentum
ENSG00000233916	ENSG00000240053	0.94	191	TRUE	1961620	Testis
ENSG00000274736	ENSG00000276409	0.93	5774	FALSE	31435	Adipose_Visceral_Omentum
ENSG00000267547	ENSG00000172123	1	5779	TRUE	28910	Adipose_Visceral_Omentum
ENSG00000267547	ENSG00000267648	1	5888	TRUE	3445	Adipose_Visceral_Omentum
ENSG00000267547	ENSG00000267102	0.99	5879	TRUE	5855	Adipose_Visceral_Omentum
ENSG00000277258	ENSG00000277972	1	4349	FALSE	18143	Adipose_Visceral_Omentum
ENSG00000120071	ENSG00000267198	1	4297	TRUE	679585	Adipose_Visceral_Omentum
ENSG00000172123	ENSG00000267648	0.99	5779	TRUE	25465	Adipose_Visceral_Omentum
ENSG00000172123	ENSG00000267102	0.98	5779	TRUE	23055	Adipose_Visceral_Omentum
ENSG00000267648	ENSG00000267102	0.98	5879	TRUE	2410	Adipose_Visceral_Omentum
ENSG00000198502	ENSG00000204574	0.86	245	FALSE	1958911	Esophagus_Gastroesophageal_Junction
ENSG00000205045	ENSG00000154760	0.99	5346	TRUE	89024	Adipose_Visceral_Omentum
ENSG00000197291	ENSG00000214578	0.88	3910	TRUE	7394	Adipose_Visceral_Omentum
ENSG00000267592	ENSG00000108733	0.86	5422	FALSE	18265	Adipose_Visceral_Omentum
ENSG00000089558	ENSG00000108774	0.85	4526	TRUE	26280	Adipose_Visceral_Omentum
ENSG00000092871	ENSG00000185379	0.83	6379	TRUE	32203	Adipose_Visceral_Omentum
ENSG00000276293	ENSG00000277791	0.92	4209	TRUE	47390	Adipose_Visceral_Omentum
ENSG00000267369	ENSG00000154760	0.86	5484	TRUE	49381	Adipose_Visceral_Omentum
ENSG00000121067	ENSG00000176358	0.93	5031	FALSE	165923	Adipose_Visceral_Omentum
ENSG00000057468	ENSG00000137955	0.94	6584	TRUE	10183	Adipose_Visceral_Omentum
ENSG00000279207	ENSG00000264364	0.92	5153	FALSE	12257	Adipose_Visceral_Omentum
ENSG00000232457	ENSG00000265912	1	5031	TRUE	10421	Adipose_Visceral_Omentum
ENSG00000232457	ENSG00000176809	0.92	4918	TRUE	34203	Adipose_Visceral_Omentum
ENSG00000265912	ENSG00000176809	0.9	4944	TRUE	23782	Adipose_Visceral_Omentum
ENSG00000224383	ENSG00000108622	0.99	3830	TRUE	19550	Adipose_Visceral_Omentum
ENSG00000136485	ENSG00000136490	0.94	4050	TRUE	150224	Adipose_Visceral_Omentum
ENSG00000265055	ENSG00000278730	0.93	5822	TRUE	25856	Adipose_Visceral_Omentum
ENSG00000237854	ENSG00000278730	0.92	5822	TRUE	25422	Adipose_Visceral_Omentum
ENSG00000267731	ENSG00000277476	0.89	5778	TRUE	56683	Adipose_Visceral_Omentum
ENSG00000262580	ENSG00000141527	1	8500	TRUE	35957	Adipose_Visceral_Omentum
ENSG00000257949	ENSG00000250506	1	6606	TRUE	21542	Adipose_Visceral_Omentum
ENSG00000257949	ENSG00000132481	0.83	5989	TRUE	102993	Adipose_Visceral_Omentum
ENSG00000283914	ENSG00000267676	1	8217	TRUE	6223	Adipose_Visceral_Omentum
ENSG00000283914	ENSG00000204277	1	8092	TRUE	30299	Adipose_Visceral_Omentum
ENSG00000157637	ENSG00000182676	0.88	5744	TRUE	539503	Adipose_Visceral_Omentum
ENSG00000141562	ENSG00000279744	0.94	6737	TRUE	4421	Adipose_Visceral_Omentum
ENSG00000129667	ENSG00000129673	0.98	7120	TRUE	48439	Adipose_Visceral_Omentum
ENSG00000267676	ENSG00000204277	1	8138	TRUE	24076	Adipose_Visceral_Omentum
ENSG00000070731	ENSG00000267078	0.97	7143	TRUE	16411	Adipose_Visceral_Omentum
ENSG00000070731	ENSG00000284526	0.91	7138	TRUE	17165	Adipose_Visceral_Omentum
ENSG00000141556	ENSG00000141579	0.92	5197	TRUE	88514	Adipose_Visceral_Omentum
ENSG00000125447	ENSG00000125445	0.83	6164	FALSE	132	Adipose_Visceral_Omentum
ENSG00000125447	ENSG00000177885	0.91	5618	FALSE	144036	Adipose_Visceral_Omentum
ENSG00000250506	ENSG00000132481	0.81	5956	TRUE	124535	Adipose_Visceral_Omentum
ENSG00000125445	ENSG00000177885	0.82	5619	TRUE	143904	Adipose_Visceral_Omentum
ENSG00000259120	ENSG00000204323	0.96	6055	TRUE	12809	Adipose_Visceral_Omentum
ENSG00000141527	ENSG00000181523	0.98	8426	TRUE	50923	Adipose_Visceral_Omentum
ENSG00000129646	ENSG00000185262	0.98	7034	TRUE	42796	Adipose_Visceral_Omentum
ENSG00000167895	ENSG00000108639	0.82	7898	FALSE	37788	Adipose_Visceral_Omentum
ENSG00000204282	ENSG00000141524	1	7919	TRUE	21901	Adipose_Visceral_Omentum
ENSG00000267078	ENSG00000284526	0.92	7273	TRUE	754	Adipose_Visceral_Omentum
ENSG00000175322	ENSG00000267150	0.94	6950	TRUE	42555	Adipose_Visceral_Omentum
ENSG00000141391	ENSG00000267108	1	7211	TRUE	25001	Adipose_Visceral_Omentum
ENSG00000265787	ENSG00000186481	1	6697	TRUE	158326	Adipose_Visceral_Omentum
ENSG00000265787	ENSG00000274214	0.99	6847	TRUE	83875	Adipose_Visceral_Omentum
ENSG00000280302	ENSG00000267069	0.99	7396	FALSE	8881	Adipose_Visceral_Omentum
ENSG00000186481	ENSG00000274214	0.99	6922	TRUE	74451	Adipose_Visceral_Omentum
ENSG00000141429	ENSG00000153391	0.99	5192	TRUE	83126	Adipose_Visceral_Omentum
ENSG00000141429	ENSG00000267583	0.98	5113	TRUE	114029	Adipose_Visceral_Omentum
ENSG00000141429	ENSG00000275512	0.92	4952	TRUE	174589	Adipose_Visceral_Omentum
ENSG00000075643	ENSG00000260552	1	5333	TRUE	71	Adipose_Visceral_Omentum
ENSG00000153391	ENSG00000267583	0.97	5363	TRUE	30903	Adipose_Visceral_Omentum
ENSG00000153391	ENSG00000275512	0.91	5202	TRUE	91463	Adipose_Visceral_Omentum
ENSG00000167220	ENSG00000267724	0.83	5827	TRUE	44574	Adipose_Visceral_Omentum
ENSG00000167220	ENSG00000280212	0.85	5723	TRUE	74403	Adipose_Visceral_Omentum
ENSG00000153898	ENSG00000055732	0.84	6046	TRUE	51386	Adipose_Visceral_Omentum
ENSG00000162643	ENSG00000055732	0.94	6067	FALSE	49352	Adipose_Visceral_Omentum
ENSG00000134042	ENSG00000082212	0.94	6098	TRUE	53332	Adipose_Visceral_Omentum
ENSG00000101751	ENSG00000277324	0.88	7193	TRUE	626	Adipose_Visceral_Omentum
ENSG00000166401	ENSG00000221887	0.83	7294	TRUE	20881	Adipose_Visceral_Omentum
ENSG00000265179	ENSG00000141433	0.99	7364	TRUE	1014	Adipose_Visceral_Omentum
ENSG00000265069	ENSG00000101680	1	6214	TRUE	163137	Adipose_Visceral_Omentum
ENSG00000224081	ENSG00000143036	0.96	6043	TRUE	35084	Adipose_Visceral_Omentum
ENSG00000188321	ENSG00000188629	1	6637	TRUE	39248	Adipose_Visceral_Omentum
ENSG00000268555	ENSG00000268433	0.85	8531	TRUE	90899	Adipose_Visceral_Omentum
ENSG00000268555	ENSG00000268658	0.81	8536	TRUE	103948	Adipose_Visceral_Omentum
ENSG00000196705	ENSG00000240522	1	9766	TRUE	8414	Adipose_Visceral_Omentum
ENSG00000267769	ENSG00000267980	0.95	6899	TRUE	90915	Adipose_Visceral_Omentum
ENSG00000267769	ENSG00000167671	0.96	7264	TRUE	3028	Adipose_Visceral_Omentum
ENSG00000188000	ENSG00000130803	0.98	6894	FALSE	45214	Adipose_Visceral_Omentum
ENSG00000167670	ENSG00000167671	0.96	7087	TRUE	55160	Adipose_Visceral_Omentum
ENSG00000267751	ENSG00000172270	0.99	6365	TRUE	951	Adipose_Visceral_Omentum
ENSG00000104921	ENSG00000090659	0.98	8056	TRUE	45418	Adipose_Visceral_Omentum
ENSG00000268433	ENSG00000268658	0.82	7999	TRUE	194847	Adipose_Visceral_Omentum
ENSG00000183186	ENSG00000181781	1	5834	TRUE	65813	Adipose_Visceral_Omentum
ENSG00000076924	ENSG00000268204	0.99	8306	TRUE	7315	Adipose_Visceral_Omentum
ENSG00000076924	ENSG00000174788	0.98	8334	TRUE	4183	Adipose_Visceral_Omentum
ENSG00000280239	ENSG00000167671	0.97	7247	FALSE	9012	Adipose_Visceral_Omentum
ENSG00000129946	ENSG00000266933	1	5951	TRUE	46500	Adipose_Visceral_Omentum
ENSG00000129946	ENSG00000099866	0.98	5951	FALSE	28180	Adipose_Visceral_Omentum
ENSG00000179855	ENSG00000167657	0.98	6091	TRUE	385570	Adipose_Visceral_Omentum
ENSG00000105519	ENSG00000187650	0.98	7711	TRUE	6911	Adipose_Visceral_Omentum
ENSG00000064547	ENSG00000250067	0.97	6158	TRUE	99566	Adipose_Visceral_Omentum
ENSG00000266933	ENSG00000099866	0.92	6023	FALSE	18320	Adipose_Visceral_Omentum
ENSG00000064666	ENSG00000099817	0.91	7960	TRUE	68799	Adipose_Visceral_Omentum
ENSG00000267980	ENSG00000167671	0.9	6889	TRUE	93943	Adipose_Visceral_Omentum
ENSG00000267283	ENSG00000133243	0.99	7716	TRUE	45480	Adipose_Visceral_Omentum
ENSG00000267283	ENSG00000133275	0.97	7890	FALSE	48252	Adipose_Visceral_Omentum
ENSG00000167785	ENSG00000269300	0.88	7208	TRUE	10827	Adipose_Visceral_Omentum
ENSG00000089847	ENSG00000077463	0.98	7260	TRUE	750	Adipose_Visceral_Omentum
ENSG00000104774	ENSG00000188033	0.96	5704	FALSE	26644	Adipose_Visceral_Omentum
ENSG00000214046	ENSG00000269044	0.89	7459	TRUE	25173	Adipose_Visceral_Omentum
ENSG00000282851	ENSG00000269720	0.92	6806	TRUE	11536	Adipose_Visceral_Omentum
ENSG00000268204	ENSG00000174788	0.98	8321	TRUE	3132	Adipose_Visceral_Omentum
ENSG00000099821	ENSG00000070423	0.94	6478	FALSE	29673	Adipose_Visceral_Omentum
ENSG00000221923	ENSG00000269834	0.83	9809	FALSE	27849	Adipose_Visceral_Omentum
ENSG00000186230	ENSG00000276449	1	6953	FALSE	14360	Adipose_Visceral_Omentum
ENSG00000186230	ENSG00000268678	0.97	6703	TRUE	83317	Adipose_Visceral_Omentum
ENSG00000182986	ENSG00000268225	1	10359	TRUE	34818	Adipose_Visceral_Omentum
ENSG00000178980	ENSG00000269656	0.97	6599	FALSE	9732	Adipose_Visceral_Omentum
ENSG00000170889	ENSG00000125505	0.94	11203	FALSE	10860	Adipose_Visceral_Omentum
ENSG00000170889	ENSG00000170892	0.95	11203	FALSE	10804	Adipose_Visceral_Omentum
ENSG00000176472	ENSG00000234465	0.96	7669	FALSE	51303	Adipose_Visceral_Omentum
ENSG00000105695	ENSG00000012124	1	6643	TRUE	27136	Adipose_Visceral_Omentum
ENSG00000254415	ENSG00000273837	0.97	8885	TRUE	6870	Adipose_Visceral_Omentum
ENSG00000131849	ENSG00000268912	0.88	3652	TRUE	9074	Adipose_Visceral_Omentum
ENSG00000131849	ENSG00000083807	0.8	3306	FALSE	71843	Adipose_Visceral_Omentum
ENSG00000268686	ENSG00000104901	0.81	6325	TRUE	26298	Adipose_Visceral_Omentum
ENSG00000268686	ENSG00000063127	0.98	6233	FALSE	62856	Adipose_Visceral_Omentum
ENSG00000268686	ENSG00000104894	0.95	6255	TRUE	52910	Adipose_Visceral_Omentum
ENSG00000178386	ENSG00000277806	0.86	7334	TRUE	74552	Adipose_Visceral_Omentum
ENSG00000182472	ENSG00000267892	0.99	6258	TRUE	31556	Adipose_Visceral_Omentum
ENSG00000161609	ENSG00000104894	0.95	6255	TRUE	53047	Adipose_Visceral_Omentum
ENSG00000176222	ENSG00000267058	0.9	7791	TRUE	17754	Adipose_Visceral_Omentum
ENSG00000105699	ENSG00000262497	0.97	6658	TRUE	15327	Adipose_Visceral_Omentum
ENSG00000160439	ENSG00000267265	0.99	9957	TRUE	65098	Adipose_Visceral_Omentum
ENSG00000011485	ENSG00000268810	0.98	6172	TRUE	36175	Adipose_Visceral_Omentum
ENSG00000160336	ENSG00000196417	1	10165	TRUE	55208	Adipose_Visceral_Omentum
ENSG00000104835	ENSG00000269486	0.83	6470	TRUE	8085	Adipose_Visceral_Omentum
ENSG00000239998	ENSG00000104974	0.93	10172	TRUE	20662	Adipose_Visceral_Omentum
ENSG00000239998	ENSG00000104972	0.87	10016	TRUE	44238	Adipose_Visceral_Omentum
ENSG00000131845	ENSG00000268678	0.84	6949	TRUE	652	Adipose_Visceral_Omentum
ENSG00000131845	ENSG00000152433	1	6909	FALSE	12117	Adipose_Visceral_Omentum
ENSG00000126251	ENSG00000185897	0.98	6665	TRUE	12469	Adipose_Visceral_Omentum
ENSG00000232871	ENSG00000063176	0.99	7378	FALSE	14012	Adipose_Visceral_Omentum
ENSG00000039650	ENSG00000269352	0.99	6434	TRUE	8620	Adipose_Visceral_Omentum
ENSG00000124299	ENSG00000124302	0.96	6886	TRUE	100161	Adipose_Visceral_Omentum
ENSG00000170949	ENSG00000197937	1	10272	TRUE	55624	Adipose_Visceral_Omentum
ENSG00000131401	ENSG00000131400	0.98	6465	TRUE	21069	Adipose_Visceral_Omentum
ENSG00000197951	ENSG00000197016	0.98	8006	TRUE	27753	Adipose_Visceral_Omentum
ENSG00000268912	ENSG00000083807	0.81	3306	FALSE	80917	Adipose_Visceral_Omentum
ENSG00000104901	ENSG00000063127	0.93	6291	FALSE	36558	Adipose_Visceral_Omentum
ENSG00000104901	ENSG00000104894	0.9	6313	TRUE	26612	Adipose_Visceral_Omentum
ENSG00000267265	ENSG00000088053	0.92	10105	TRUE	32071	Adipose_Visceral_Omentum
ENSG00000105755	ENSG00000176531	0.9	7649	TRUE	22309	Adipose_Visceral_Omentum
ENSG00000256087	ENSG00000275055	0.8	9220	TRUE	502	Adipose_Visceral_Omentum
ENSG00000104973	ENSG00000268006	0.98	6292	TRUE	33397	Adipose_Visceral_Omentum
ENSG00000105329	ENSG00000142039	1	5280	TRUE	43722	Adipose_Visceral_Omentum
ENSG00000269696	ENSG00000196867	0.98	8070	TRUE	28463	Adipose_Visceral_Omentum
ENSG00000167633	ENSG00000125498	0.97	9583	TRUE	46657	Adipose_Visceral_Omentum
ENSG00000269102	ENSG00000198464	0.99	9710	TRUE	743	Adipose_Visceral_Omentum
ENSG00000063127	ENSG00000104894	0.93	6393	FALSE	9946	Adipose_Visceral_Omentum
ENSG00000244482	ENSG00000125505	0.97	11025	TRUE	52909	Adipose_Visceral_Omentum
ENSG00000244482	ENSG00000170892	0.97	11025	TRUE	52853	Adipose_Visceral_Omentum
ENSG00000276449	ENSG00000268678	0.97	6665	FALSE	97677	Adipose_Visceral_Omentum
ENSG00000213024	ENSG00000169136	0.98	6513	TRUE	64	Adipose_Visceral_Omentum
ENSG00000271109	ENSG00000269086	0.93	6783	TRUE	22687	Adipose_Visceral_Omentum
ENSG00000268751	ENSG00000279329	0.97	6759	TRUE	99880	Adipose_Visceral_Omentum
ENSG00000268751	ENSG00000205209	0.95	6767	TRUE	97998	Adipose_Visceral_Omentum
ENSG00000170909	ENSG00000189068	1	11165	TRUE	38739	Adipose_Visceral_Omentum
ENSG00000126267	ENSG00000105668	0.98	6315	FALSE	18293	Adipose_Visceral_Omentum
ENSG00000126267	ENSG00000011590	0.93	6111	FALSE	56304	Adipose_Visceral_Omentum
ENSG00000198093	ENSG00000176024	0.98	9141	FALSE	22107	Adipose_Visceral_Omentum
ENSG00000167595	ENSG00000011590	0.96	5906	FALSE	53616	Adipose_Visceral_Omentum
ENSG00000268734	ENSG00000186431	0.99	9916	TRUE	16425	Adipose_Visceral_Omentum
ENSG00000105559	ENSG00000104804	0.8	6805	TRUE	30101	Adipose_Visceral_Omentum
ENSG00000279329	ENSG00000205209	0.95	7013	TRUE	1882	Adipose_Visceral_Omentum
ENSG00000105404	ENSG00000105372	0.94	4556	TRUE	99472	Adipose_Visceral_Omentum
ENSG00000142396	ENSG00000279611	0.8	3868	FALSE	45476	Adipose_Visceral_Omentum
ENSG00000105668	ENSG00000011590	0.93	6152	TRUE	38011	Adipose_Visceral_Omentum
ENSG00000104974	ENSG00000104972	0.94	10105	TRUE	23576	Adipose_Visceral_Omentum
ENSG00000167615	ENSG00000226696	0.99	10550	TRUE	160	Adipose_Visceral_Omentum
ENSG00000125505	ENSG00000170892	0.97	11263	TRUE	56	Adipose_Visceral_Omentum
ENSG00000229539	ENSG00000088888	0.98	7525	FALSE	42039	Adipose_Visceral_Omentum
ENSG00000125775	ENSG00000229728	1	7638	FALSE	32393	Adipose_Visceral_Omentum
ENSG00000275142	ENSG00000233895	0.91	5850	TRUE	113743	Adipose_Visceral_Omentum
ENSG00000224635	ENSG00000275401	1	5342	TRUE	2405	Adipose_Visceral_Omentum
ENSG00000261272	ENSG00000204257	0.8	72	FALSE	1958620	Esophagus_Mucosa
ENSG00000254237	ENSG00000184608	0.83	221	FALSE	1954219	Testis
ENSG00000235408	ENSG00000201512	0.95	5335	FALSE	4449	Adipose_Visceral_Omentum
ENSG00000198185	ENSG00000215452	0.99	5912	TRUE	54283	Adipose_Visceral_Omentum
ENSG00000198185	ENSG00000225849	0.89	5963	TRUE	36327	Adipose_Visceral_Omentum
ENSG00000124116	ENSG00000101457	0.95	5825	TRUE	5	Adipose_Visceral_Omentum
ENSG00000215452	ENSG00000225849	0.86	6050	TRUE	17956	Adipose_Visceral_Omentum
ENSG00000276223	ENSG00000244558	0.98	5916	TRUE	7708	Adipose_Visceral_Omentum
ENSG00000276223	ENSG00000283440	0.92	5591	TRUE	83144	Adipose_Visceral_Omentum
ENSG00000100979	ENSG00000124257	1	5907	TRUE	23268	Adipose_Visceral_Omentum
ENSG00000149634	ENSG00000168612	0.98	5942	TRUE	6408	Adipose_Visceral_Omentum
ENSG00000149634	ENSG00000271984	0.98	5947	TRUE	5784	Adipose_Visceral_Omentum
ENSG00000168612	ENSG00000271984	0.97	5934	TRUE	12192	Adipose_Visceral_Omentum
ENSG00000276093	ENSG00000228340	0.95	7088	TRUE	3968	Adipose_Visceral_Omentum
ENSG00000125534	ENSG00000101213	0.88	7425	TRUE	16646	Adipose_Visceral_Omentum
ENSG00000101197	ENSG00000101198	0.99	8346	TRUE	36811	Adipose_Visceral_Omentum
ENSG00000258366	ENSG00000243509	0.96	6643	TRUE	38858	Adipose_Visceral_Omentum
ENSG00000171700	ENSG00000125510	0.89	4892	TRUE	185	Adipose_Visceral_Omentum
ENSG00000101213	ENSG00000101246	0.93	6586	FALSE	170655	Adipose_Visceral_Omentum
ENSG00000146556	ENSG00000236397	0.97	5851	FALSE	12711	Adipose_Visceral_Omentum
ENSG00000189223	ENSG00000125618	0.93	5686	TRUE	67428	Adipose_Visceral_Omentum
ENSG00000237753	ENSG00000144136	0.83	5810	FALSE	167	Adipose_Visceral_Omentum
ENSG00000186148	ENSG00000184115	0.96	2023	FALSE	502005	Adipose_Visceral_Omentum
ENSG00000227992	ENSG00000172965	1	4475	FALSE	288896	Adipose_Visceral_Omentum
ENSG00000227992	ENSG00000230499	1	4593	TRUE	10241	Adipose_Visceral_Omentum
ENSG00000227992	ENSG00000271590	1	4593	TRUE	6272	Adipose_Visceral_Omentum
ENSG00000144152	ENSG00000278962	0.91	5484	TRUE	49979	Adipose_Visceral_Omentum
ENSG00000230596	ENSG00000175772	0.97	3457	TRUE	5052	Adipose_Visceral_Omentum
ENSG00000204588	ENSG00000175772	0.98	2412	FALSE	394716	Adipose_Visceral_Omentum
ENSG00000172965	ENSG00000230499	1	4465	FALSE	299137	Adipose_Visceral_Omentum
ENSG00000172965	ENSG00000271590	1	4482	FALSE	282624	Adipose_Visceral_Omentum
ENSG00000230499	ENSG00000271590	1	4583	TRUE	16513	Adipose_Visceral_Omentum
ENSG00000224905	ENSG00000188992	0.91	7285	TRUE	183470	Adipose_Visceral_Omentum
ENSG00000228314	ENSG00000215559	0.95	7634	TRUE	132073	Adipose_Visceral_Omentum
ENSG00000203616	ENSG00000215559	0.99	7846	TRUE	43112	Adipose_Visceral_Omentum
ENSG00000080293	ENSG00000231013	0.83	5968	TRUE	48853	Adipose_Visceral_Omentum
ENSG00000144118	ENSG00000236878	0.85	5953	FALSE	29010	Adipose_Visceral_Omentum
ENSG00000234065	ENSG00000236878	0.87	6067	TRUE	2578	Adipose_Visceral_Omentum
ENSG00000144230	ENSG00000072163	1	6770	TRUE	35922	Adipose_Visceral_Omentum
ENSG00000197927	ENSG00000213222	0.92	6219	TRUE	1904	Adipose_Visceral_Omentum
ENSG00000173272	ENSG00000273073	0.89	5609	FALSE	29128	Adipose_Visceral_Omentum
ENSG00000225449	ENSG00000222014	0.98	5139	TRUE	804	Adipose_Visceral_Omentum
ENSG00000227632	ENSG00000152076	0.97	4717	TRUE	57178	Adipose_Visceral_Omentum
ENSG00000169994	ENSG00000272789	0.98	6649	TRUE	91046	Adipose_Visceral_Omentum
ENSG00000231236	ENSG00000236532	0.94	4635	TRUE	780088	Adipose_Visceral_Omentum
ENSG00000185808	ENSG00000182670	1	7130	FALSE	56	Adipose_Visceral_Omentum
ENSG00000231106	ENSG00000214914	0.94	7289	TRUE	11208	Adipose_Visceral_Omentum
ENSG00000183527	ENSG00000255568	0.89	7317	FALSE	130084	Adipose_Visceral_Omentum
ENSG00000160221	ENSG00000225331	0.91	5861	TRUE	26471	Adipose_Visceral_Omentum
ENSG00000241945	ENSG00000237604	1	5782	TRUE	68199	Adipose_Visceral_Omentum
ENSG00000241945	ENSG00000225331	1	5783	TRUE	52786	Adipose_Visceral_Omentum
ENSG00000182362	ENSG00000160299	0.83	5547	FALSE	37785	Adipose_Visceral_Omentum
ENSG00000160284	ENSG00000160282	0.99	6083	TRUE	28909	Adipose_Visceral_Omentum
ENSG00000276529	ENSG00000160256	0.84	6765	FALSE	38822	Adipose_Visceral_Omentum
ENSG00000183570	ENSG00000280604	0.97	6992	TRUE	270602	Adipose_Visceral_Omentum
ENSG00000275874	ENSG00000261706	1	6945	TRUE	9542	Adipose_Visceral_Omentum
ENSG00000275874	ENSG00000234880	0.93	6944	TRUE	10641	Adipose_Visceral_Omentum
ENSG00000261706	ENSG00000234880	0.94	6971	TRUE	1099	Adipose_Visceral_Omentum
ENSG00000237604	ENSG00000225331	1	5921	TRUE	15413	Adipose_Visceral_Omentum
ENSG00000160299	ENSG00000215424	0.95	5547	TRUE	94905	Adipose_Visceral_Omentum
ENSG00000233754	ENSG00000283051	0.95	7295	TRUE	2235	Adipose_Visceral_Omentum
ENSG00000273796	ENSG00000182871	0.99	8184	TRUE	768	Adipose_Visceral_Omentum
ENSG00000160233	ENSG00000227999	0.92	6609	TRUE	19611	Adipose_Visceral_Omentum
ENSG00000160190	ENSG00000160188	0.99	8213	TRUE	346	Adipose_Visceral_Omentum
ENSG00000273027	ENSG00000183250	0.9	6845	TRUE	9801	Adipose_Visceral_Omentum
ENSG00000227999	ENSG00000274225	0.92	6687	TRUE	2753	Adipose_Visceral_Omentum
ENSG00000280071	ENSG00000275464	0.91	192	TRUE	26309	Adipose_Visceral_Omentum
ENSG00000280071	ENSG00000280433	0.91	192	TRUE	35270	Adipose_Visceral_Omentum
ENSG00000275464	ENSG00000280433	0.91	195	TRUE	8961	Adipose_Visceral_Omentum
ENSG00000115339	ENSG00000232411	0.93	5797	TRUE	44416	Adipose_Visceral_Omentum
ENSG00000115339	ENSG00000123607	0.97	5455	FALSE	159161	Adipose_Visceral_Omentum
ENSG00000232411	ENSG00000123607	0.94	5558	FALSE	114745	Adipose_Visceral_Omentum
ENSG00000175879	ENSG00000128709	0.95	6262	TRUE	6974	Adipose_Visceral_Omentum
ENSG00000197822	ENSG00000250387	0.93	4	FALSE	1953767	Thyroid
ENSG00000175879	ENSG00000128652	0.94	6254	TRUE	6918	Adipose_Visceral_Omentum
ENSG00000175879	ENSG00000237380	0.95	6251	TRUE	7404	Adipose_Visceral_Omentum
ENSG00000175879	ENSG00000128710	0.96	6221	TRUE	20904	Adipose_Visceral_Omentum
ENSG00000175879	ENSG00000170166	0.95	6208	TRUE	21528	Adipose_Visceral_Omentum
ENSG00000175879	ENSG00000272729	0.92	6168	TRUE	36022	Adipose_Visceral_Omentum
ENSG00000175879	ENSG00000224189	0.85	6093	TRUE	58846	Adipose_Visceral_Omentum
ENSG00000204338	ENSG00000066379	0.8	765	TRUE	1944048	Adipose_Visceral_Omentum
ENSG00000128709	ENSG00000128652	0.92	6244	TRUE	13892	Adipose_Visceral_Omentum
ENSG00000128709	ENSG00000237380	0.95	6241	TRUE	14378	Adipose_Visceral_Omentum
ENSG00000128709	ENSG00000128710	0.97	6237	TRUE	13930	Adipose_Visceral_Omentum
ENSG00000128709	ENSG00000170166	0.94	6198	TRUE	28502	Adipose_Visceral_Omentum
ENSG00000128709	ENSG00000272729	0.93	6158	TRUE	42996	Adipose_Visceral_Omentum
ENSG00000128709	ENSG00000224189	0.87	6083	TRUE	65820	Adipose_Visceral_Omentum
ENSG00000231831	ENSG00000187601	0.8	116	TRUE	1943304	Breast_Mammary_Tissue
ENSG00000283443	ENSG00000282826	0.97	193	TRUE	1942937	Brain_Cerebellum
ENSG00000280128	ENSG00000189298	0.88	243	FALSE	1936140	Breast_Mammary_Tissue
ENSG00000215302	ENSG00000249931	0.83	317	TRUE	1932416	Breast_Mammary_Tissue
ENSG00000236501	ENSG00000272729	0.9	3044	TRUE	998800	Adipose_Visceral_Omentum
ENSG00000128652	ENSG00000237380	0.94	6259	TRUE	486	Adipose_Visceral_Omentum
ENSG00000128652	ENSG00000128710	0.96	6203	TRUE	27822	Adipose_Visceral_Omentum
ENSG00000128652	ENSG00000170166	0.95	6216	TRUE	14610	Adipose_Visceral_Omentum
ENSG00000128652	ENSG00000272729	0.89	6176	TRUE	29104	Adipose_Visceral_Omentum
ENSG00000128652	ENSG00000224189	0.85	6101	TRUE	51928	Adipose_Visceral_Omentum
ENSG00000237380	ENSG00000128710	0.97	6200	TRUE	28308	Adipose_Visceral_Omentum
ENSG00000237380	ENSG00000170166	0.94	6217	TRUE	14124	Adipose_Visceral_Omentum
ENSG00000237380	ENSG00000272729	0.92	6177	TRUE	28618	Adipose_Visceral_Omentum
ENSG00000237380	ENSG00000224189	0.85	6102	TRUE	51442	Adipose_Visceral_Omentum
ENSG00000279205	ENSG00000224577	0.88	5329	TRUE	184098	Adipose_Visceral_Omentum
ENSG00000279205	ENSG00000163364	0.87	5328	TRUE	184321	Adipose_Visceral_Omentum
[truncated: 47,639 more rows]

## Sheet: Table S4 Cluster-centered
Table S4. Cluster-centered perspective on results of the gene expression regulation cluster analysis
Unique regulatory cluster (ENSG)	Unique regulatory cluster (symbol)	Chromosome	Cluster start (hg38)	Cluster end (hg38)	Gene biotypes	Cluster size	Number of tissues (Identical)	Tissues (Identical)	Number of tissues in which cluster is part of a larger cluster	Tissues in which cluster is part of a larger cluster	Additional genes
ENSG00000116151;ENSG00000269896	MORN1;RP4-740C4.5	1	2321253	2391707	protein_coding;transcribed_processed_pseudogene	2	13	Adipose_Subcutaneous;Artery_Aorta;Artery_Tibial;Brain_Cortex;Brain_Frontal_Cortex_BA9;Breast_Mammary_Tissue;Colon_Transverse;Prostate;Skin_Not_Sun_Exposed_Suprapubic;Skin_Sun_Exposed_Lower_leg;Small_Intestine_Terminal_Ileum;Stomach;Whole_Blood	10	Adipose_Visceral_Omentum;Brain_Anterior_cingulate_cortex_BA24;Brain_Cerebellum;Colon_Sigmoid;Esophagus_Gastroesophageal_Junction;Esophagus_Mucosa;Liver;Nerve_Tibial;Pituitary;Spleen	ENSG00000272420;ENSG00000225931
ENSG00000169972;ENSG00000242485	PUSL1;MRPL20	1	1308567	1407313	protein_coding	2	4	Adipose_Subcutaneous;Breast_Mammary_Tissue;Colon_Transverse;Skin_Sun_Exposed_Lower_leg	0	NA	NA			Legend
ENSG00000116151;ENSG00000272420	MORN1;RP4-740C4.7	1	2321253	2391707	protein_coding;sense_intronic	2	9	Adipose_Subcutaneous;Artery_Tibial;Brain_Caudate_basal_ganglia;Brain_Nucleus_accumbens_basal_ganglia;Brain_Putamen_basal_ganglia;Colon_Transverse;Esophagus_Muscularis;Heart_Atrial_Appendage;Pancreas	9	Adipose_Visceral_Omentum;Brain_Anterior_cingulate_cortex_BA24;Brain_Cerebellum;Colon_Sigmoid;Esophagus_Gastroesophageal_Junction;Esophagus_Mucosa;Liver;Pituitary;Spleen	ENSG00000269896			Unique regulatory cluster (ENSG)	Genes in gene expression regulation cluster (ensembl ID)
ENSG00000127054;ENSG00000240731	INTS11;RP5-890O3.9	1	1311678	1324691	protein_coding;sense_intronic	2	7	Adipose_Subcutaneous;Artery_Aorta;Artery_Tibial;Esophagus_Gastroesophageal_Junction;Esophagus_Muscularis;Skin_Not_Sun_Exposed_Suprapubic;Vagina	2	Brain_Cerebellar_Hemisphere;Ovary	ENSG00000169962;ENSG00000225905			Unique regulatory cluster (symbol)	Genes in gene expression regulation cluster (symbol)
ENSG00000127054;ENSG00000131584	ACAP3;INTS11	1	1292376	1324691	protein_coding	2	2	Adipose_Subcutaneous;Heart_Atrial_Appendage	0	NA	NA			Chromosome	Chromosome on which the cluster is located
ENSG00000228327;ENSG00000241860	RP11-34P13.13;RP11-206L10.2	1	141474	778626	processed_transcript;transcribed_unprocessed_pseudogene	2	8	Adipose_Subcutaneous;Adipose_Visceral_Omentum;Artery_Tibial;Cells_Cultured_fibroblasts;Lung;Nerve_Tibial;Skin_Not_Sun_Exposed_Suprapubic;Skin_Sun_Exposed_Lower_leg	0	NA	NA			Cluster start (hg38)	Genomic position of the cluster start (hg38)
ENSG00000215912;ENSG00000228037	RP3-395M20.9;TTC34	1	2581560	2801717	lincRNA;protein_coding	2	1	Adipose_Subcutaneous	0	NA	NA			Cluster end (hg38)	Genomic position of the cluster end (hg38)
ENSG00000187583;ENSG00000187961	KLHL17;PLEKHN1	1	960587	975108	protein_coding	2	3	Adipose_Subcutaneous;Artery_Tibial;Cells_Cultured_fibroblasts	1	Adrenal_Gland	ENSG00000187642			Gene biotypes	Ensembl biotypes of the genes
ENSG00000008128;ENSG00000215790	CDK11A;SLC35E2	1	1702730	1745992	protein_coding	2	35	Adipose_Subcutaneous;Adipose_Visceral_Omentum;Artery_Aorta;Artery_Coronary;Artery_Tibial;Brain_Amygdala;Brain_Anterior_cingulate_cortex_BA24;Brain_Caudate_basal_ganglia;Brain_Cerebellar_Hemisphere;Brain_Cerebellum;Brain_Cortex;Brain_Frontal_Cortex_BA9;Brain_Hippocampus;Brain_Hypothalamus;Brain_Nucleus_accumbens_basal_ganglia;Brain_Putamen_basal_ganglia;Brain_Spinal_cord_cervical_c-1;Breast_Mammar…	1	Minor_Salivary_Gland	ENSG00000215914			Cluster size	Number of genes in cluster
ENSG00000225905;ENSG00000235098	ANKRD65;RP4-758J18.7	1	1418420	1422691	protein_coding;antisense	2	12	Adipose_Subcutaneous;Brain_Cerebellar_Hemisphere;Brain_Cerebellum;Brain_Frontal_Cortex_BA9;Brain_Nucleus_accumbens_basal_ganglia;Breast_Mammary_Tissue;Esophagus_Gastroesophageal_Junction;Esophagus_Muscularis;Pancreas;Skin_Sun_Exposed_Lower_leg;Stomach;Uterus	4	Adipose_Visceral_Omentum;Colon_Sigmoid;Nerve_Tibial;Ovary	ENSG00000272455;ENSG00000240731			Number of tissues (Identical)	Number of tissues in which this cluster was found identically
ENSG00000009724;ENSG00000271895	MASP2;RP4-635E18.8	1	11026523	11047233	protein_coding;antisense	2	3	Adipose_Subcutaneous;Skin_Not_Sun_Exposed_Suprapubic;Skin_Sun_Exposed_Lower_leg	0	NA	NA			Tissues (Identical)	Tissues in which this cluster was found identically
ENSG00000049245;ENSG00000269925	VAMP3;RP3-467L1.6	1	7771269	7781432	protein_coding;sense_intronic	2	1	Adipose_Subcutaneous	0	NA	NA			Number of tissues in which cluster is part of a larger cluster	Number of tissues in which this cluster was found to be a part of a larger cluster
ENSG00000171824;ENSG00000226849	EXOSC10;RP4-635E18.7	1	11066618	11098156	protein_coding;antisense	2	1	Adipose_Subcutaneous	0	NA	NA			Tissues in which cluster is part of a larger cluster	Tissues in which this cluster was found to be part of a larger cluster
ENSG00000162526;ENSG00000225828	TSSK3;FAM229A	1	32351521	32364312	protein_coding	2	3	Adipose_Subcutaneous;Artery_Tibial;Whole_Blood	1	Nerve_Tibial	ENSG00000160058			Additional genes	Additional genes which are sometimes colocalizing with this cluster
ENSG00000142632;ENSG00000237276	ARHGEF19;ANO7L1	1	16198217	16228027	protein_coding;transcribed_unprocessed_pseudogene	2	14	Adipose_Subcutaneous;Adipose_Visceral_Omentum;Artery_Coronary;Artery_Tibial;Brain_Cortex;Breast_Mammary_Tissue;Colon_Transverse;Esophagus_Mucosa;Esophagus_Muscularis;Lung;Minor_Salivary_Gland;Skin_Sun_Exposed_Lower_leg;Small_Intestine_Terminal_Ileum;Stomach	0	NA	NA
ENSG00000116883;ENSG00000142694	EVA1B;RP11-268J15.5	1	36322031	36329221	protein_coding;antisense	2	10	Adipose_Subcutaneous;Adipose_Visceral_Omentum;Artery_Tibial;Brain_Cerebellum;Colon_Sigmoid;Colon_Transverse;Prostate;Skin_Not_Sun_Exposed_Suprapubic;Skin_Sun_Exposed_Lower_leg;Thyroid	6	Artery_Aorta;Brain_Cortex;Brain_Frontal_Cortex_BA9;Esophagus_Gastroesophageal_Junction;Esophagus_Muscularis;Lung	ENSG00000214193
ENSG00000187815;ENSG00000238287	ZFP69;RP11-656D10.3	1	40477215	40508661	protein_coding;antisense	2	27	Adipose_Subcutaneous;Adipose_Visceral_Omentum;Adrenal_Gland;Artery_Tibial;Brain_Anterior_cingulate_cortex_BA24;Brain_Caudate_basal_ganglia;Brain_Cerebellum;Brain_Hippocampus;Brain_Hypothalamus;Brain_Nucleus_accumbens_basal_ganglia;Brain_Spinal_cord_cervical_c-1;Breast_Mammary_Tissue;Cells_Cultured_fibroblasts;Colon_Sigmoid;Colon_Transverse;Esophagus_Gastroesophageal_Junction;Esophagus_Muscularis;…	4	Brain_Cerebellar_Hemisphere;Brain_Cortex;Brain_Frontal_Cortex_BA9;Pituitary	ENSG00000279667
ENSG00000142798;ENSG00000187942	LDLRAD2;HSPG2	1	21812265	21937297	protein_coding	2	5	Adipose_Subcutaneous;Adipose_Visceral_Omentum;Artery_Aorta;Artery_Tibial;Esophagus_Muscularis	0	NA	NA
ENSG00000001460;ENSG00000001461	STPG1;NIPAL3	1	24356999	24472976	protein_coding	2	7	Adipose_Subcutaneous;Artery_Aorta;Artery_Coronary;Artery_Tibial;Colon_Sigmoid;Esophagus_Mucosa;Muscle_Skeletal	0	NA	NA
ENSG00000142675;ENSG00000236782	RP11-96L14.7;CNKSR1	1	26169516	26189886	protein_coding	2	7	Adipose_Subcutaneous;Artery_Tibial;Colon_Sigmoid;Esophagus_Gastroesophageal_Junction;Esophagus_Muscularis;Nerve_Tibial;Ovary	2	Brain_Cerebellar_Hemisphere;Brain_Cerebellum	ENSG00000188782
ENSG00000125945;ENSG00000249087	ZNF436;ZNF436-AS1	1	23359448	23371839	protein_coding;antisense	2	27	Adipose_Subcutaneous;Adrenal_Gland;Artery_Aorta;Artery_Coronary;Artery_Tibial;Breast_Mammary_Tissue;Colon_Sigmoid;Colon_Transverse;Esophagus_Gastroesophageal_Junction;Esophagus_Mucosa;Esophagus_Muscularis;Heart_Atrial_Appendage;Heart_Left_Ventricle;Kidney_Cortex;Liver;Lung;Minor_Salivary_Gland;Nerve_Tibial;Ovary;Pituitary;Prostate;Skin_Not_Sun_Exposed_Suprapubic;Small_Intestine_Terminal_Ileum;Spl…	3	Muscle_Skeletal;Pancreas;Skin_Sun_Exposed_Lower_leg	ENSG00000204219
ENSG00000235241;ENSG00000238142	RP11-108M9.4;RP11-108M9.5	1	16888538	16889649	lincRNA;processed_pseudogene	2	19	Adipose_Subcutaneous;Adipose_Visceral_Omentum;Artery_Coronary;Brain_Anterior_cingulate_cortex_BA24;Brain_Cerebellar_Hemisphere;Brain_Cerebellum;Brain_Frontal_Cortex_BA9;Brain_Putamen_basal_ganglia;Brain_Spinal_cord_cervical_c-1;Breast_Mammary_Tissue;Colon_Transverse;Esophagus_Muscularis;Heart_Atrial_Appendage;Liver;Pancreas;Skin_Not_Sun_Exposed_Suprapubic;Skin_Sun_Exposed_Lower_leg;Spleen;Stomach	14	Adrenal_Gland;Brain_Caudate_basal_ganglia;Brain_Cortex;Brain_Hippocampus;Brain_Nucleus_accumbens_basal_ganglia;Esophagus_Gastroesophageal_Junction;Esophagus_Mucosa;Esophagus_Mucosa;Lung;Minor_Salivary_Gland;Ovary;Ovary;Testis;Thyroid	ENSG00000058453;ENSG00000226029;ENSG00000186301;ENSG00000272426;ENSG00000080947;ENSG00000228549;ENSG00000186715
ENSG00000159363;ENSG00000186715	MST1L;ATP13A2	1	16754910	17011928	transcribed_unprocessed_pseudogene;protein_coding	2	1	Adipose_Subcutaneous	0	NA	NA
ENSG00000182109;ENSG00000243970	RP11-69E11.4;PPIEL	1	39522280	39558707	antisense;unprocessed_pseudogene	2	30	Adipose_Subcutaneous;Adipose_Visceral_Omentum;Adrenal_Gland;Artery_Aorta;Artery_Coronary;Artery_Tibial;Brain_Cerebellar_Hemisphere;Brain_Cerebellum;Brain_Substantia_nigra;Breast_Mammary_Tissue;Cells_Cultured_fibroblasts;Colon_Sigmoid;Colon_Transverse;Esophagus_Gastroesophageal_Junction;Esophagus_Mucosa;Esophagus_Muscularis;Heart_Atrial_Appendage;Heart_Left_Ventricle;Minor_Salivary_Gland;Nerve_Tib…	4	Lung;Muscle_Skeletal;Skin_Not_Sun_Exposed_Suprapubic;Whole_Blood	ENSG00000183682
ENSG00000186301;ENSG00000238142	MST1P2;RP11-108M9.4	1	16645622	16889649	unprocessed_pseudogene;lincRNA	2	1	Adipose_Subcutaneous	4	Brain_Hippocampus;Brain_Nucleus_accumbens_basal_ganglia;Brain_Putamen_basal_ganglia;Testis	ENSG00000235241;ENSG00000272426;ENSG00000080947;ENSG00000058453
ENSG00000080947;ENSG00000186301	CROCCP3;MST1P2	1	16467436	16650289	transcribed_unprocessed_pseudogene;unprocessed_pseudogene	2	1	Adipose_Subcutaneous	1	Brain_Putamen_basal_ganglia	ENSG00000238142
ENSG00000142973;ENSG00000186160;ENSG00000186377	CYP4B1;CYP4X1;CYP4Z1	1	46757838	47118319	protein_coding	3	2	Adipose_Subcutaneous;Lung	1	Esophagus_Muscularis	ENSG00000162365
ENSG00000183386;ENSG00000183431;ENSG00000183520	SF3A3;FHL3;UTP11	1	37956975	38024824	protein_coding	3	6	Adipose_Subcutaneous;Adrenal_Gland;Artery_Coronary;Heart_Atrial_Appendage;Pancreas;Uterus	0	NA	NA
ENSG00000187010;ENSG00000224183;ENSG00000261349;ENSG00000272432	RP3-465N24.6;RP3-465N24.5;RHD;SDHDP6	1	25247837	25330445	lincRNA;unprocessed_pseudogene;protein_coding;processed_pseudogene	4	5	Adipose_Subcutaneous;Breast_Mammary_Tissue;Colon_Sigmoid;Esophagus_Mucosa;Heart_Left_Ventricle	2	Adrenal_Gland;Artery_Aorta	ENSG00000183726
ENSG00000157184;ENSG00000162384	CPT2;C1orf123	1	53196429	53220617	protein_coding	2	1	Adipose_Subcutaneous	0	NA	NA
ENSG00000132854;ENSG00000162607	KANK4;USP1	1	62236979	62451804	protein_coding	2	1	Adipose_Subcutaneous	0	NA	NA
ENSG00000143036;ENSG00000224081	SLC44A3-AS1;SLC44A3	1	94613814	94895246	transcribed_processed_pseudogene;protein_coding	2	7	Adipose_Subcutaneous;Adipose_Visceral_Omentum;Liver;Minor_Salivary_Gland;Pancreas;Spleen;Stomach	3	Brain_Cerebellar_Hemisphere;Brain_Cerebellum;Thyroid	ENSG00000117519;ENSG00000223675;ENSG00000117525
ENSG00000162645;ENSG00000213512	GBP2;GBP7	1	89106132	89176040	protein_coding	2	1	Adipose_Subcutaneous	0	NA	NA
ENSG00000134184;ENSG00000168765	GSTM4;GSTM1	1	109656081	109693745	protein_coding	2	12	Adipose_Subcutaneous;Adipose_Visceral_Omentum;Colon_Sigmoid;Esophagus_Gastroesophageal_Junction;Esophagus_Muscularis;Heart_Atrial_Appendage;Heart_Left_Ventricle;Liver;Nerve_Tibial;Ovary;Pituitary;Uterus	7	Adrenal_Gland;Artery_Aorta;Artery_Tibial;Breast_Mammary_Tissue;Colon_Transverse;Muscle_Skeletal;Thyroid	ENSG00000213366;ENSG00000241720;ENSG00000143126
ENSG00000121933;ENSG00000282608	TMIGD3;ADORA3	1	111483348	111563962	protein_coding	2	4	Adipose_Subcutaneous;Adipose_Visceral_Omentum;Esophagus_Muscularis;Lung	0	NA	NA
ENSG00000134262;ENSG00000225075	RP11-426L16.3;AP4B1	1	112693688	113905140	antisense;protein_coding	2	1	Adipose_Subcutaneous	0	NA	NA
ENSG00000134201;ENSG00000213366	GSTM2;GSTM5	1	109668022	109775428	protein_coding	2	6	Adipose_Subcutaneous;Brain_Amygdala;Brain_Anterior_cingulate_cortex_BA24;Brain_Caudate_basal_ganglia;Brain_Putamen_basal_ganglia;Prostate	0	NA	NA
ENSG00000085465;ENSG00000260948	OVGP1;RP11-552M11.8	1	111414314	111433068	protein_coding;sense_overlapping	2	29	Adipose_Subcutaneous;Adipose_Visceral_Omentum;Adrenal_Gland;Artery_Aorta;Artery_Coronary;Artery_Tibial;Brain_Frontal_Cortex_BA9;Brain_Hypothalamus;Brain_Nucleus_accumbens_basal_ganglia;Brain_Putamen_basal_ganglia;Breast_Mammary_Tissue;Cells_EBV-transformed_lymphocytes;Colon_Sigmoid;Colon_Transverse;Esophagus_Gastroesophageal_Junction;Esophagus_Mucosa;Esophagus_Muscularis;Heart_Atrial_Appendage;He…	2	Brain_Caudate_basal_ganglia;Lung	ENSG00000233337;ENSG00000116459
ENSG00000064886;ENSG00000134216;ENSG00000203878	CHI3L2;CHIAP2;CHIA	1	111200771	111320566	protein_coding;transcribed_unprocessed_pseudogene	3	1	Adipose_Subcutaneous	0	NA	NA
ENSG00000163568;ENSG00000233473	AIM2;RAD1P2	1	159062484	159147096	protein_coding;processed_pseudogene	2	8	Adipose_Subcutaneous;Adipose_Visceral_Omentum;Breast_Mammary_Tissue;Esophagus_Gastroesophageal_Junction;Esophagus_Muscularis;Nerve_Tibial;Pituitary;Skin_Not_Sun_Exposed_Suprapubic	0	NA	NA
ENSG00000243284;ENSG00000272668	VSIG8;RP11-190A12.8	1	159854316	159867685	protein_coding;antisense	2	30	Adipose_Subcutaneous;Adipose_Visceral_Omentum;Adrenal_Gland;Artery_Aorta;Artery_Coronary;Artery_Tibial;Brain_Cortex;Brain_Frontal_Cortex_BA9;Brain_Nucleus_accumbens_basal_ganglia;Brain_Putamen_basal_ganglia;Breast_Mammary_Tissue;Cells_Cultured_fibroblasts;Colon_Sigmoid;Colon_Transverse;Esophagus_Gastroesophageal_Junction;Esophagus_Muscularis;Heart_Atrial_Appendage;Heart_Left_Ventricle;Lung;Minor_…	1	Small_Intestine_Terminal_Ileum	ENSG00000188004
ENSG00000158864;ENSG00000158869	NDUFS2;FCER1G	1	161197104	161220699	protein_coding	2	3	Adipose_Subcutaneous;Breast_Mammary_Tissue;Nerve_Tibial	1	Cells_Cultured_fibroblasts	ENSG00000143224;ENSG00000158850;ENSG00000158859
ENSG00000196369;ENSG00000232721	RP11-403I13.5;SRGAP2B	1	143736066	145095528	lincRNA;protein_coding	2	3	Adipose_Subcutaneous;Adipose_Visceral_Omentum;Colon_Transverse	0	NA	NA
ENSG00000225217;ENSG00000244682	FCGR2C;HSPA7	1	161581339	161608217	polymorphic_pseudogene;unprocessed_pseudogene	2	29	Adipose_Subcutaneous;Adipose_Visceral_Omentum;Adrenal_Gland;Artery_Aorta;Artery_Coronary;Artery_Tibial;Breast_Mammary_Tissue;Colon_Sigmoid;Colon_Transverse;Esophagus_Gastroesophageal_Junction;Esophagus_Mucosa;Esophagus_Muscularis;Heart_Atrial_Appendage;Heart_Left_Ventricle;Liver;Lung;Muscle_Skeletal;Pancreas;Pituitary;Prostate;Skin_Not_Sun_Exposed_Suprapubic;Skin_Sun_Exposed_Lower_leg;Small_Intes…	0	NA	NA
ENSG00000163382;ENSG00000187862	TTC24;NAXE	1	156579727	156594299	protein_coding	2	4	Adipose_Subcutaneous;Adipose_Visceral_Omentum;Colon_Transverse;Stomach	0	NA	NA
ENSG00000163354;ENSG00000232093	DCST2;DCST1-AS1	1	155018523	155046118	protein_coding;antisense	2	2	Adipose_Subcutaneous;Nerve_Tibial	1	Adipose_Visceral_Omentum	ENSG00000160752
ENSG00000169231;ENSG00000185499	MUC1;THBS3	1	155185824	155207981	protein_coding	2	4	Adipose_Subcutaneous;Brain_Cerebellar_Hemisphere;Colon_Sigmoid;Colon_Transverse	2	Esophagus_Muscularis;Whole_Blood	ENSG00000163462;ENSG00000231064
ENSG00000196407;ENSG00000234614	AL450992.2;THEM5	1	151841877	151853697	antisense;protein_coding	2	3	Adipose_Subcutaneous;Esophagus_Gastroesophageal_Junction;Esophagus_Muscularis	0	NA	NA
ENSG00000231551;ENSG00000272824	RP6-74O6.6;RP11-495P10.1	1	148358245	148432545	lincRNA;transcribed_unprocessed_pseudogene	2	4	Adipose_Subcutaneous;Adipose_Visceral_Omentum;Breast_Mammary_Tissue;Colon_Sigmoid	0	NA	NA
ENSG00000232527;ENSG00000277702	CH17-13I23.3;RP11-14N7.2	1	143419625	144250288	unprocessed_pseudogene;lincRNA	2	1	Adipose_Subcutaneous	0	NA	NA
ENSG00000188015;ENSG00000196154	S100A4;S100A3	1	153543613	153550136	protein_coding	2	8	Adipose_Subcutaneous;Adipose_Visceral_Omentum;Artery_Aorta;Artery_Coronary;Breast_Mammary_Tissue;Esophagus_Muscularis;Nerve_Tibial;Thyroid	2	Artery_Tibial;Cells_Cultured_fibroblasts	ENSG00000196420;ENSG00000197956
ENSG00000143224;ENSG00000162755	KLHDC9;PPOX	1	161098361	161178013	protein_coding	2	2	Adipose_Subcutaneous;Artery_Tibial	0	NA	NA
ENSG00000215861;ENSG00000269713;ENSG00000274265	NBPF9;CH17-189H20.1;WI2-1896O14.1	1	149054027	149321732	protein_coding;lincRNA;unprocessed_pseudogene	3	20	Adipose_Subcutaneous;Adipose_Visceral_Omentum;Adrenal_Gland;Artery_Aorta;Artery_Coronary;Brain_Anterior_cingulate_cortex_BA24;Brain_Caudate_basal_ganglia;Brain_Cerebellar_Hemisphere;Breast_Mammary_Tissue;Colon_Sigmoid;Colon_Transverse;Esophagus_Mucosa;Esophagus_Muscularis;Minor_Salivary_Gland;Pituitary;Small_Intestine_Terminal_Ileum;Stomach;Testis;Uterus;Vagina	0	NA	NA
ENSG00000160678;ENSG00000189171;ENSG00000272030	S100A13;S100A1;RP1-178F15.4	1	153618787	153634397	protein_coding;antisense	3	5	Adipose_Subcutaneous;Adipose_Visceral_Omentum;Breast_Mammary_Tissue;Cells_EBV-transformed_lymphocytes;Skin_Not_Sun_Exposed_Suprapubic	0	NA	NA
ENSG00000143631;ENSG00000197915;ENSG00000237975	FLG-AS1;HRNR;FLG	1	152168125	152445456	antisense;protein_coding	3	18	Adipose_Subcutaneous;Adipose_Visceral_Omentum;Artery_Aorta;Artery_Coronary;Brain_Hypothalamus;Brain_Spinal_cord_cervical_c-1;Breast_Mammary_Tissue;Colon_Transverse;Esophagus_Gastroesophageal_Junction;Esophagus_Mucosa;Esophagus_Muscularis;Heart_Atrial_Appendage;Pancreas;Small_Intestine_Terminal_Ileum;Spleen;Stomach;Thyroid;Uterus	2	Cells_Cultured_fibroblasts;Nerve_Tibial	ENSG00000143520
ENSG00000143183;ENSG00000224358	TMCO1;RP11-466F5.8	1	165724293	165827530	protein_coding;antisense	2	8	Adipose_Subcutaneous;Artery_Aorta;Artery_Tibial;Brain_Cerebellum;Colon_Sigmoid;Esophagus_Muscularis;Nerve_Tibial;Skin_Not_Sun_Exposed_Suprapubic	0	NA	NA
ENSG00000116785;ENSG00000244414	CFHR3;CFHR1	1	196774795	196832189	protein_coding	2	4	Adipose_Subcutaneous;Artery_Coronary;Breast_Mammary_Tissue;Small_Intestine_Terminal_Ileum	0	NA	NA
ENSG00000118200;ENSG00000260088	RP11-92G12.3;CAMSAP2	1	200669507	200860704	lincRNA;protein_coding	2	5	Adipose_Subcutaneous;Adipose_Visceral_Omentum;Nerve_Tibial;Skin_Not_Sun_Exposed_Suprapubic;Skin_Sun_Exposed_Lower_leg	0	NA	NA
ENSG00000117222;ENSG00000174529	TMEM81;RBBP5	1	205083129	205122015	protein_coding	2	5	Adipose_Subcutaneous;Artery_Tibial;Brain_Caudate_basal_ganglia;Breast_Mammary_Tissue;Esophagus_Muscularis	2	Brain_Cortex;Brain_Hippocampus	ENSG00000133059;ENSG00000133069
ENSG00000117697;ENSG00000203705	NSL1;TATDN3	1	212726153	212816626	protein_coding	2	5	Adipose_Subcutaneous;Colon_Transverse;Esophagus_Gastroesophageal_Junction;Esophagus_Muscularis;Small_Intestine_Terminal_Ileum	0	NA	NA
ENSG00000154305;ENSG00000272750	MIA3;RP11-378J18.8	1	222618086	222668012	protein_coding;antisense	2	5	Adipose_Subcutaneous;Artery_Aorta;Colon_Sigmoid;Esophagus_Gastroesophageal_Junction;Esophagus_Muscularis	0	NA	NA
ENSG00000238078;ENSG00000257551;ENSG00000272823	RP11-295M18.6;LINC01352;HLX-AS1	1	220828676	220833192	lincRNA;antisense	3	21	Adipose_Subcutaneous;Adipose_Visceral_Omentum;Artery_Aorta;Artery_Coronary;Artery_Tibial;Brain_Hippocampus;Brain_Spinal_cord_cervical_c-1;Brain_Substantia_nigra;Breast_Mammary_Tissue;Cells_Cultured_fibroblasts;Colon_Sigmoid;Colon_Transverse;Esophagus_Gastroesophageal_Junction;Esophagus_Muscularis;Heart_Atrial_Appendage;Lung;Muscle_Skeletal;Nerve_Tibial;Small_Intestine_Terminal_Ileum;Thyroid;Vagina	0	NA	NA
ENSG00000054277;ENSG00000203668	OPN3;CHML	1	241590114	241677376	protein_coding	2	13	Adipose_Subcutaneous;Adipose_Visceral_Omentum;Artery_Aorta;Artery_Tibial;Colon_Sigmoid;Esophagus_Gastroesophageal_Junction;Esophagus_Mucosa;Esophagus_Muscularis;Heart_Atrial_Appendage;Lung;Pancreas;Testis;Thyroid	0	NA	NA
ENSG00000215795;ENSG00000224014	RP11-488L18.6;RP11-488L18.3	1	247175256	247185482	processed_pseudogene	2	7	Adipose_Subcutaneous;Breast_Mammary_Tissue;Colon_Transverse;Pituitary;Skin_Not_Sun_Exposed_Suprapubic;Spleen;Thyroid	5	Adipose_Visceral_Omentum;Esophagus_Muscularis;Lung;Small_Intestine_Terminal_Ileum;Stomach	ENSG00000227671
ENSG00000054282;ENSG00000143702	CEP170;SDCCAG8	1	243124428	243489140	protein_coding	2	5	Adipose_Subcutaneous;Adipose_Visceral_Omentum;Breast_Mammary_Tissue;Cells_Cultured_fibroblasts;Whole_Blood	0	NA	NA
ENSG00000162852;ENSG00000225300	CNST;RP11-1086F11.1	1	246566444	246668584	protein_coding;sense_intronic	2	3	Adipose_Subcutaneous;Adipose_Visceral_Omentum;Breast_Mammary_Tissue	0	NA	NA
ENSG00000162722;ENSG00000235749	RP11-634B7.4;TRIM58	1	247639749	247878205	antisense;protein_coding	2	1	Adipose_Subcutaneous	0	NA	NA
ENSG00000035687;ENSG00000179397	ADSS;C1orf101	1	244408494	244641177	protein_coding	2	4	Adipose_Subcutaneous;Breast_Mammary_Tissue;Esophagus_Muscularis;Nerve_Tibial	0	NA	NA
ENSG00000214837;ENSG00000253326	RP11-261C10.7;LINC01347	1	243054861	243101744	processed_pseudogene;transcribed_unprocessed_pseudogene	2	25	Adipose_Subcutaneous;Adrenal_Gland;Brain_Anterior_cingulate_cortex_BA24;Brain_Caudate_basal_ganglia;Brain_Cortex;Brain_Frontal_Cortex_BA9;Brain_Nucleus_accumbens_basal_ganglia;Brain_Spinal_cord_cervical_c-1;Breast_Mammary_Tissue;Cells_Cultured_fibroblasts;Cells_EBV-transformed_lymphocytes;Colon_Transverse;Esophagus_Gastroesophageal_Junction;Esophagus_Mucosa;Esophagus_Muscularis;Heart_Atrial_Appen…	0	NA	NA
ENSG00000151632;ENSG00000196139	AKR1C2;AKR1C3	10	4987400	5107686	protein_coding	2	3	Adipose_Subcutaneous;Adipose_Visceral_Omentum;Breast_Mammary_Tissue	2	Muscle_Skeletal;Muscle_Skeletal	ENSG00000224251;ENSG00000187134
ENSG00000215267;ENSG00000224034	RP11-445P17.8;AKR1C7P	10	5266033	5288470	lincRNA;transcribed_unprocessed_pseudogene	2	1	Adipose_Subcutaneous	0	NA	NA
ENSG00000212743;ENSG00000215244	RP11-563J2.2;RP11-563J2.3	10	6277687	6352762	lincRNA	2	9	Adipose_Subcutaneous;Adipose_Visceral_Omentum;Artery_Aorta;Artery_Tibial;Colon_Sigmoid;Esophagus_Muscularis;Lung;Skin_Sun_Exposed_Lower_leg;Whole_Blood	0	NA	NA
ENSG00000065665;ENSG00000181192	DHTKD1;SEC61A2	10	12068972	12169721	protein_coding	2	1	Adipose_Subcutaneous	0	NA	NA
ENSG00000152465;ENSG00000176236	C10orf111;NMT2	10	15095385	15168693	antisense;protein_coding	2	1	Adipose_Subcutaneous	0	NA	NA
ENSG00000152464;ENSG00000176244	ACBD7;RPP38	10	15077523	15139818	protein_coding	2	2	Adipose_Subcutaneous;Skin_Not_Sun_Exposed_Suprapubic	0	NA	NA
ENSG00000165983;ENSG00000165985	PTER;C1QL3	10	16436943	16522005	protein_coding	2	10	Adipose_Subcutaneous;Artery_Coronary;Artery_Tibial;Breast_Mammary_Tissue;Colon_Sigmoid;Esophagus_Gastroesophageal_Junction;Lung;Nerve_Tibial;Pancreas;Spleen	0	NA	NA
ENSG00000012779;ENSG00000231964	ALOX5;RP11-67C2.2	10	45374176	45453121	protein_coding;antisense	2	1	Adipose_Subcutaneous	0	NA	NA
ENSG00000165874;ENSG00000265018	FAM35BP;AGAP12P	10	46610474	48031640	transcribed_unprocessed_pseudogene	2	4	Adipose_Subcutaneous;Breast_Mammary_Tissue;Liver;Spleen	0	NA	NA
ENSG00000204149;ENSG00000204152	TIMM23B;AGAP6	10	49942033	50010499	protein_coding	2	21	Adipose_Subcutaneous;Adipose_Visceral_Omentum;Adrenal_Gland;Artery_Coronary;Brain_Anterior_cingulate_cortex_BA24;Brain_Hippocampus;Brain_Hypothalamus;Brain_Nucleus_accumbens_basal_ganglia;Brain_Putamen_basal_ganglia;Brain_Substantia_nigra;Breast_Mammary_Tissue;Colon_Sigmoid;Colon_Transverse;Esophagus_Gastroesophageal_Junction;Lung;Minor_Salivary_Gland;Pancreas;Spleen;Stomach;Thyroid;Vagina	0	NA	NA
ENSG00000189014;ENSG00000226964	FAM35DP;RHEBP2	10	47689707	47730436	unprocessed_pseudogene;processed_pseudogene	2	16	Adipose_Subcutaneous;Adipose_Visceral_Omentum;Artery_Aorta;Breast_Mammary_Tissue;Cells_Cultured_fibroblasts;Colon_Sigmoid;Colon_Transverse;Esophagus_Gastroesophageal_Junction;Esophagus_Muscularis;Heart_Atrial_Appendage;Heart_Left_Ventricle;Lung;Prostate;Skin_Not_Sun_Exposed_Suprapubic;Stomach;Thyroid	1	Testis	ENSG00000165874;ENSG00000272430
ENSG00000204172;ENSG00000251079	AGAP9;BMS1P2	10	47501854	47551954	protein_coding;transcribed_unprocessed_pseudogene	2	29	Adipose_Subcutaneous;Adrenal_Gland;Artery_Aorta;Artery_Tibial;Brain_Amygdala;Brain_Caudate_basal_ganglia;Brain_Cerebellar_Hemisphere;Brain_Cerebellum;Brain_Hippocampus;Brain_Hypothalamus;Brain_Nucleus_accumbens_basal_ganglia;Brain_Spinal_cord_cervical_c-1;Brain_Substantia_nigra;Cells_EBV-transformed_lymphocytes;Colon_Sigmoid;Colon_Transverse;Esophagus_Gastroesophageal_Junction;Esophagus_Mucosa;Lu…	12	Artery_Coronary;Brain_Frontal_Cortex_BA9;Brain_Putamen_basal_ganglia;Kidney_Cortex;Liver;Nerve_Tibial;Ovary;Pancreas;Pituitary;Prostate;Skin_Sun_Exposed_Lower_leg;Small_Intestine_Terminal_Ileum	ENSG00000272430;ENSG00000215065;ENSG00000226964;ENSG00000264404;ENSG00000266217;ENSG00000264230;ENSG00000265190;ENSG00000189014;ENSG00000204174;ENSG00000264717
ENSG00000188234;ENSG00000230869	AGAP10P;AGAP4	10	45678692	45853875	unprocessed_pseudogene;protein_coding	2	24	Adipose_Subcutaneous;Adrenal_Gland;Artery_Coronary;Artery_Tibial;Brain_Amygdala;Brain_Cerebellar_Hemisphere;Brain_Cortex;Brain_Hippocampus;Breast_Mammary_Tissue;Colon_Sigmoid;Colon_Transverse;Esophagus_Gastroesophageal_Junction;Esophagus_Muscularis;Heart_Atrial_Appendage;Liver;Minor_Salivary_Gland;Pituitary;Prostate;Skin_Not_Sun_Exposed_Suprapubic;Skin_Sun_Exposed_Lower_leg;Small_Intestine_Termin…	5	Brain_Anterior_cingulate_cortex_BA24;Brain_Hypothalamus;Cells_EBV-transformed_lymphocytes;Ovary;Vagina	ENSG00000172671;ENSG00000239883;ENSG00000265354;ENSG00000279058
ENSG00000107742;ENSG00000138303	SPOCK2;ASCC1	10	72059035	72217134	protein_coding	2	6	Adipose_Subcutaneous;Adipose_Visceral_Omentum;Adrenal_Gland;Breast_Mammary_Tissue;Esophagus_Gastroesophageal_Junction;Esophagus_Muscularis	0	NA	NA
ENSG00000156574;ENSG00000280401	NODAL;RP11-104F15.9	10	70432315	70447951	protein_coding;TEC	2	11	Adipose_Subcutaneous;Adipose_Visceral_Omentum;Artery_Tibial;Brain_Cerebellar_Hemisphere;Brain_Cerebellum;Brain_Spinal_cord_cervical_c-1;Breast_Mammary_Tissue;Esophagus_Muscularis;Lung;Nerve_Tibial;Prostate	0	NA	NA
ENSG00000188199;ENSG00000244733;ENSG00000272489;ENSG00000280355	RP11-506M13.3;RP11-182L21.5;RP11-119F19.5;NUTM2B	10	79660891	79714681	lincRNA;sense_intronic;TEC;protein_coding	4	1	Adipose_Subcutaneous	0	NA	NA
ENSG00000240089;ENSG00000261011	BMS1P3;RP11-96C23.11	10	86992253	87009784	transcribed_unprocessed_pseudogene	2	13	Adipose_Subcutaneous;Adipose_Visceral_Omentum;Artery_Aorta;Artery_Coronary;Artery_Tibial;Breast_Mammary_Tissue;Esophagus_Gastroesophageal_Junction;Esophagus_Muscularis;Heart_Left_Ventricle;Muscle_Skeletal;Nerve_Tibial;Stomach;Testis	2	Skin_Not_Sun_Exposed_Suprapubic;Skin_Sun_Exposed_Lower_leg	ENSG00000272734
ENSG00000182771;ENSG00000234942	GRID1-AS1;GRID1	10	85577731	86366493	antisense;protein_coding	2	1	Adipose_Subcutaneous	0	NA	NA
ENSG00000223482;ENSG00000224914	NUTM2A-AS1;LINC00863	10	87203875	87357667	antisense;lincRNA	2	6	Adipose_Subcutaneous;Adipose_Visceral_Omentum;Colon_Transverse;Heart_Atrial_Appendage;Nerve_Tibial;Skin_Not_Sun_Exposed_Suprapubic	1	Esophagus_Gastroesophageal_Junction	ENSG00000184923
ENSG00000184923;ENSG00000224914	NUTM2A;LINC00863	10	87225448	87357667	protein_coding;lincRNA	2	24	Adipose_Subcutaneous;Adrenal_Gland;Artery_Aorta;Artery_Tibial;Brain_Cortex;Brain_Nucleus_accumbens_basal_ganglia;Breast_Mammary_Tissue;Colon_Sigmoid;Colon_Transverse;Esophagus_Muscularis;Heart_Atrial_Appendage;Heart_Left_Ventricle;Liver;Lung;Nerve_Tibial;Pancreas;Pituitary;Skin_Sun_Exposed_Lower_leg;Small_Intestine_Terminal_Ileum;Spleen;Stomach;Testis;Thyroid;Whole_Blood	1	Esophagus_Gastroesophageal_Junction	ENSG00000223482
ENSG00000065621;ENSG00000148834	GSTO1;GSTO2	10	104235356	104304945	protein_coding	2	4	Adipose_Subcutaneous;Cells_Cultured_fibroblasts;Esophagus_Gastroesophageal_Junction;Whole_Blood	0	NA	NA
ENSG00000026103;ENSG00000261438	FAS;RP11-399O19.9	10	88990582	89017059	protein_coding;sense_overlapping	2	8	Adipose_Subcutaneous;Adrenal_Gland;Brain_Amygdala;Brain_Caudate_basal_ganglia;Brain_Nucleus_accumbens_basal_ganglia;Brain_Putamen_basal_ganglia;Breast_Mammary_Tissue;Esophagus_Gastroesophageal_Junction	0	NA	NA
ENSG00000151893;ENSG00000277687	CACUL1;RP11-427L15.2	10	118674167	118755249	protein_coding;sense_intronic	2	2	Adipose_Subcutaneous;Skin_Sun_Exposed_Lower_leg	0	NA	NA
ENSG00000186766;ENSG00000279725	RP11-288A5.2;FOXI2	10	127734562	127741186	TEC;protein_coding	2	2	Adipose_Subcutaneous;Skin_Sun_Exposed_Lower_leg	0	NA	NA
ENSG00000165646;ENSG00000277879	SLC18A2;RP11-129M16.4	10	117241093	117277273	protein_coding;antisense	2	2	Adipose_Subcutaneous;Adipose_Visceral_Omentum	1	Testis	ENSG00000165650
ENSG00000107669;ENSG00000226864;ENSG00000276742	ATE1;ATE1-AS1;RP11-500G22.4	10	121740421	121957087	protein_coding;transcribed_unitary_pseudogene;antisense	3	14	Adipose_Subcutaneous;Adipose_Visceral_Omentum;Artery_Aorta;Artery_Coronary;Artery_Tibial;Breast_Mammary_Tissue;Colon_Sigmoid;Colon_Transverse;Esophagus_Gastroesophageal_Junction;Esophagus_Mucosa;Esophagus_Muscularis;Lung;Nerve_Tibial;Stomach	2	Brain_Cerebellar_Hemisphere;Cells_Cultured_fibroblasts	ENSG00000273891;ENSG00000107672
ENSG00000130649;ENSG00000148824;ENSG00000214279	MTG1;SCART1;CYP2E1	10	133394094	133539122	protein_coding	3	10	Adipose_Subcutaneous;Adrenal_Gland;Artery_Tibial;Colon_Sigmoid;Colon_Transverse;Heart_Left_Ventricle;Nerve_Tibial;Pituitary;Prostate;Testis	0	NA	NA
ENSG00000110328;ENSG00000255462	GALNT18;RP11-483L5.1	11	11270876	11622005	protein_coding;antisense	2	3	Adipose_Subcutaneous;Adipose_Visceral_Omentum;Breast_Mammary_Tissue	0	NA	NA
ENSG00000255284;ENSG00000274897	AP006621.5;PANO1	11	777578	799178	lincRNA;protein_coding	2	1	Adipose_Subcutaneous	14	Adipose_Visceral_Omentum;Brain_Hypothalamus;Breast_Mammary_Tissue;Colon_Transverse;Esophagus_Mucosa;Liver;Nerve_Tibial;Prostate;Skin_Not_Sun_Exposed_Suprapubic;Skin_Sun_Exposed_Lower_leg;Spleen;Stomach;Thyroid;Vagina	ENSG00000255142;ENSG00000279672;ENSG00000177595;ENSG00000250397
ENSG00000255284;ENSG00000279672	AP006621.5;CMB9-55F22.1	11	777578	784297	lincRNA;TEC	2	2	Adipose_Subcutaneous;Brain_Substantia_nigra	42	Adipose_Visceral_Omentum;Adrenal_Gland;Artery_Aorta;Artery_Coronary;Artery_Tibial;Brain_Amygdala;Brain_Anterior_cingulate_cortex_BA24;Brain_Cerebellar_Hemisphere;Brain_Cerebellum;Brain_Cortex;Brain_Frontal_Cortex_BA9;Brain_Hippocampus;Brain_Hypothalamus;Brain_Spinal_cord_cervical_c-1;Breast_Mammary_Tissue;Cells_EBV-transformed_lymphocytes;Colon_Sigmoid;Colon_Transverse;Esophagus_Gastroesophageal_…	ENSG00000255142;ENSG00000274897;ENSG00000177595;ENSG00000184524;ENSG00000255108;ENSG00000250397
ENSG00000142102;ENSG00000206013	PGGHG;IFITM5	11	289138	299526	protein_coding	2	6	Adipose_Subcutaneous;Artery_Coronary;Lung;Nerve_Tibial;Spleen;Whole_Blood	5	Breast_Mammary_Tissue;Minor_Salivary_Gland;Pancreas;Prostate;Small_Intestine_Terminal_Ileum	ENSG00000255026;ENSG00000174885
ENSG00000149050;ENSG00000149054	ZNF215;ZNF214	11	6927662	7020368	protein_coding	2	4	Adipose_Subcutaneous;Adipose_Visceral_Omentum;Skin_Not_Sun_Exposed_Suprapubic;Spleen	1	Cells_EBV-transformed_lymphocytes	ENSG00000158077;ENSG00000188124
ENSG00000180988;ENSG00000236965	OR52N3P;OR52N2	11	5800364	5821348	unitary_pseudogene;protein_coding	2	3	Adipose_Subcutaneous;Small_Intestine_Terminal_Ileum;Spleen	1	Nerve_Tibial	ENSG00000181017
ENSG00000132275;ENSG00000254595	CTD-2010I16.1;RRP8	11	6488186	6603620	processed_pseudogene;protein_coding	2	15	Adipose_Subcutaneous;Adipose_Visceral_Omentum;Brain_Caudate_basal_ganglia;Brain_Cortex;Brain_Frontal_Cortex_BA9;Brain_Nucleus_accumbens_basal_ganglia;Breast_Mammary_Tissue;Cells_Cultured_fibroblasts;Colon_Transverse;Esophagus_Mucosa;Lung;Nerve_Tibial;Pituitary;Skin_Sun_Exposed_Lower_leg;Spleen	0	NA	NA
ENSG00000255328;ENSG00000270972	RP11-326C3.12;RP11-326C3.15	11	327171	333688	lincRNA	2	22	Adipose_Subcutaneous;Adipose_Visceral_Omentum;Brain_Cerebellar_Hemisphere;Brain_Frontal_Cortex_BA9;Breast_Mammary_Tissue;Colon_Transverse;Esophagus_Mucosa;Heart_Atrial_Appendage;Heart_Left_Ventricle;Lung;Nerve_Tibial;Ovary;Pancreas;Pituitary;Prostate;Skin_Not_Sun_Exposed_Suprapubic;Skin_Sun_Exposed_Lower_leg;Small_Intestine_Terminal_Ileum;Spleen;Stomach;Uterus;Vagina	17	Artery_Coronary;Brain_Amygdala;Brain_Anterior_cingulate_cortex_BA24;Brain_Caudate_basal_ganglia;Brain_Cerebellum;Brain_Cortex;Brain_Hippocampus;Brain_Hypothalamus;Brain_Nucleus_accumbens_basal_ganglia;Brain_Putamen_basal_ganglia;Brain_Spinal_cord_cervical_c-1;Brain_Substantia_nigra;Colon_Sigmoid;Liver;Testis;Thyroid;Whole_Blood	ENSG00000251661;ENSG00000142089;ENSG00000185885;ENSG00000270030;ENSG00000254910;ENSG00000185201
ENSG00000110148;ENSG00000170955	CCKBR;PRKCDBP	11	6259736	6320647	protein_coding	2	1	Adipose_Subcutaneous	0	NA	NA
ENSG00000167311;ENSG00000182048	TRPC2;ART5	11	3609901	3642316	transcribed_unprocessed_pseudogene;protein_coding	2	1	Adipose_Subcutaneous	0	NA	NA
ENSG00000110619;ENSG00000205531	NAP1L4;CARS	11	2944431	3057613	protein_coding	2	3	Adipose_Subcutaneous;Adipose_Visceral_Omentum;Esophagus_Mucosa	0	NA	NA
ENSG00000177156;ENSG00000177225	TALDO1;PDDC1	11	747329	777488	protein_coding	2	1	Adipose_Subcutaneous	0	NA	NA
ENSG00000184956;ENSG00000254872	MUC6;RP13-870H17.3	11	1012821	1055749	protein_coding;lincRNA	2	3	Adipose_Subcutaneous;Nerve_Tibial;Pancreas	0	NA	NA
ENSG00000185522;ENSG00000254815	LMNTD2;RP11-496I9.1	11	554917	560779	protein_coding;antisense	2	5	Adipose_Subcutaneous;Colon_Sigmoid;Esophagus_Muscularis;Liver;Lung	2	Brain_Cerebellum;Brain_Nucleus_accumbens_basal_ganglia	ENSG00000099849;ENSG00000161328
ENSG00000255142;ENSG00000279672	CMB9-55F22.1;AP006621.6	11	779617	782105	TEC;lincRNA	2	4	Adipose_Subcutaneous;Brain_Nucleus_accumbens_basal_ganglia;Cells_Cultured_fibroblasts;Ovary	40	Adipose_Visceral_Omentum;Adrenal_Gland;Artery_Aorta;Artery_Coronary;Artery_Tibial;Brain_Anterior_cingulate_cortex_BA24;Brain_Cerebellar_Hemisphere;Brain_Cerebellum;Brain_Cortex;Brain_Frontal_Cortex_BA9;Brain_Hippocampus;Brain_Spinal_cord_cervical_c-1;Breast_Mammary_Tissue;Colon_Sigmoid;Colon_Transverse;Esophagus_Gastroesophageal_Junction;Esophagus_Mucosa;Esophagus_Muscularis;Heart_Atrial_Appendag…	ENSG00000255284;ENSG00000274897;ENSG00000184524;ENSG00000177595;ENSG00000255108;ENSG00000250397
ENSG00000005801;ENSG00000189398;ENSG00000223756	ZNF195;TSSC2;OR7E12P	11	3339261	3408978	protein_coding;transcribed_unprocessed_pseudogene;unprocessed_pseudogene	3	3	Adipose_Subcutaneous;Esophagus_Mucosa;Skin_Sun_Exposed_Lower_leg	12	Adipose_Visceral_Omentum;Artery_Coronary;Artery_Tibial;Breast_Mammary_Tissue;Colon_Sigmoid;Esophagus_Gastroesophageal_Junction;Esophagus_Muscularis;Heart_Atrial_Appendage;Nerve_Tibial;Skin_Not_Sun_Exposed_Suprapubic;Stomach;Thyroid	ENSG00000166492
ENSG00000166492;ENSG00000189398;ENSG00000223756	TSSC2;OR7E12P;FAM86GP	11	3380961	3422496	transcribed_unprocessed_pseudogene;unprocessed_pseudogene	3	4	Adipose_Subcutaneous;Artery_Aorta;Colon_Transverse;Ovary	12	Adipose_Visceral_Omentum;Artery_Coronary;Artery_Tibial;Breast_Mammary_Tissue;Colon_Sigmoid;Esophagus_Gastroesophageal_Junction;Esophagus_Muscularis;Heart_Atrial_Appendage;Nerve_Tibial;Skin_Not_Sun_Exposed_Suprapubic;Stomach;Thyroid	ENSG00000005801
ENSG00000183695;ENSG00000254529	RP11-583F24.7;MRGPRX2	11	18863558	19060681	unprocessed_pseudogene;protein_coding	2	1	Adipose_Subcutaneous	0	NA	NA
ENSG00000151117;ENSG00000254966	TMEM86A;RP11-1081L13.4	11	18693122	18740568	protein_coding;antisense	2	3	Adipose_Subcutaneous;Adipose_Visceral_Omentum;Muscle_Skeletal	1	Skin_Sun_Exposed_Lower_leg	ENSG00000179057
ENSG00000134339;ENSG00000148965	SAA4;SAA2	11	18231349	18248643	protein_coding	2	3	Adipose_Subcutaneous;Adipose_Visceral_Omentum;Breast_Mammary_Tissue	0	NA	NA
ENSG00000179119;ENSG00000247595	SPTY2D1-AS1;SPTY2D1	11	18588781	18634791	protein_coding	2	1	Adipose_Subcutaneous	0	NA	NA
ENSG00000188211;ENSG00000260196	NCR3LG1;RP1-239B22.5	11	17351726	17383531	protein_coding;antisense	2	15	Adipose_Subcutaneous;Artery_Aorta;Artery_Tibial;Brain_Cortex;Brain_Frontal_Cortex_BA9;Cells_Cultured_fibroblasts;Esophagus_Gastroesophageal_Junction;Esophagus_Muscularis;Heart_Atrial_Appendage;Heart_Left_Ventricle;Lung;Skin_Not_Sun_Exposed_Suprapubic;Skin_Sun_Exposed_Lower_leg;Testis;Vagina	1	Esophagus_Mucosa	ENSG00000187486
ENSG00000148935;ENSG00000198168;ENSG00000246225	GAS2;SVIP;RP11-17A1.3	11	22666583	22945393	protein_coding;antisense	3	3	Adipose_Subcutaneous;Adipose_Visceral_Omentum;Breast_Mammary_Tissue	0	NA	NA
ENSG00000110455;ENSG00000255165	ACCS;CTD-2609K8.3	11	44065925	44084214	protein_coding;sense_intronic	2	8	Adipose_Subcutaneous;Breast_Mammary_Tissue;Cells_Cultured_fibroblasts;Cells_EBV-transformed_lymphocytes;Esophagus_Gastroesophageal_Junction;Lung;Minor_Salivary_Gland;Pancreas	6	Colon_Transverse;Prostate;Skin_Not_Sun_Exposed_Suprapubic;Skin_Sun_Exposed_Lower_leg;Stomach;Thyroid	ENSG00000151348
ENSG00000151348;ENSG00000254577	RP11-484D2.4;EXT2	11	43390283	44245429	sense_overlapping;protein_coding	2	1	Adipose_Subcutaneous	0	NA	NA
ENSG00000246250;ENSG00000283375	RP11-613D13.5;RP11-613D13.10	11	43829709	43880726	antisense	2	1	Adipose_Subcutaneous	16	Adipose_Visceral_Omentum;Artery_Aorta;Artery_Tibial;Breast_Mammary_Tissue;Colon_Transverse;Esophagus_Gastroesophageal_Junction;Esophagus_Muscularis;Lung;Minor_Salivary_Gland;Nerve_Tibial;Pancreas;Prostate;Skin_Sun_Exposed_Lower_leg;Small_Intestine_Terminal_Ileum;Stomach;Thyroid	ENSG00000149084
ENSG00000149084;ENSG00000246250	HSD17B12;RP11-613D13.5	11	43680680	43880726	protein_coding;antisense	2	1	Adipose_Subcutaneous	16	Adipose_Visceral_Omentum;Artery_Aorta;Artery_Tibial;Breast_Mammary_Tissue;Colon_Transverse;Esophagus_Gastroesophageal_Junction;Esophagus_Muscularis;Lung;Minor_Salivary_Gland;Nerve_Tibial;Pancreas;Prostate;Skin_Sun_Exposed_Lower_leg;Small_Intestine_Terminal_Ileum;Stomach;Thyroid	ENSG00000283375
ENSG00000229859;ENSG00000256713	PGA3;PGA5	11	61203380	61251448	protein_coding	2	1	Adipose_Subcutaneous	0	NA	NA
ENSG00000172500;ENSG00000172803	SNX32;FIBP	11	65833641	65888539	protein_coding	2	5	Adipose_Subcutaneous;Brain_Hippocampus;Brain_Putamen_basal_ganglia;Cells_EBV-transformed_lymphocytes;Pituitary	0	NA	NA
ENSG00000204529;ENSG00000254632	GUCY2EP;RP11-21L23.4	11	76694041	76768223	transcribed_unprocessed_pseudogene;antisense	2	4	Adipose_Subcutaneous;Adipose_Visceral_Omentum;Liver;Thyroid	2	Breast_Mammary_Tissue;Skin_Sun_Exposed_Lower_leg	ENSG00000255100;ENSG00000182704
ENSG00000172927;ENSG00000260877	MYEOV;RP11-211G23.2	11	69294138	69372512	protein_coding;lincRNA	2	1	Adipose_Subcutaneous	0	NA	NA
ENSG00000166435;ENSG00000278879	XRRA1;AP000560.3	11	74807739	74949200	protein_coding;TEC	2	15	Adipose_Subcutaneous;Adipose_Visceral_Omentum;Artery_Coronary;Artery_Tibial;Brain_Caudate_basal_ganglia;Brain_Cerebellum;Brain_Hippocampus;Cells_Cultured_fibroblasts;Esophagus_Gastroesophageal_Junction;Esophagus_Mucosa;Esophagus_Muscularis;Lung;Muscle_Skeletal;Nerve_Tibial;Skin_Sun_Exposed_Lower_leg	22	Adrenal_Gland;Artery_Aorta;Brain_Anterior_cingulate_cortex_BA24;Brain_Cerebellar_Hemisphere;Brain_Cortex;Brain_Frontal_Cortex_BA9;Brain_Nucleus_accumbens_basal_ganglia;Cells_EBV-transformed_lymphocytes;Colon_Sigmoid;Colon_Transverse;Liver;Minor_Salivary_Gland;Ovary;Pancreas;Pituitary;Prostate;Skin_Not_Sun_Exposed_Suprapubic;Spleen;Stomach;Thyroid;Uterus;Vagina	ENSG00000241170;ENSG00000242999;ENSG00000162139
ENSG00000166927;ENSG00000166928	MS4A7;MS4A14	11	60378482	60417756	protein_coding	2	17	Adipose_Subcutaneous;Adipose_Visceral_Omentum;Artery_Aorta;Artery_Coronary;Artery_Tibial;Breast_Mammary_Tissue;Colon_Sigmoid;Colon_Transverse;Esophagus_Gastroesophageal_Junction;Heart_Atrial_Appendage;Heart_Left_Ventricle;Ovary;Pancreas;Pituitary;Skin_Sun_Exposed_Lower_leg;Stomach;Vagina	0	NA	NA
ENSG00000168569;ENSG00000185475	TMEM223;TMEM179B	11	62771629	62792021	protein_coding	2	2	Adipose_Subcutaneous;Esophagus_Muscularis	0	NA	NA
ENSG00000110025;ENSG00000270775	AP000436.4;SNX15	11	65025390	65040572	processed_pseudogene;protein_coding	2	3	Adipose_Subcutaneous;Artery_Aorta;Artery_Coronary	3	Artery_Tibial;Colon_Sigmoid;Esophagus_Gastroesophageal_Junction	ENSG00000213465
ENSG00000162148;ENSG00000167985	SDHAF2;PPP1R32	11	61430042	61490931	protein_coding	2	15	Adipose_Subcutaneous;Adipose_Visceral_Omentum;Artery_Aorta;Artery_Tibial;Breast_Mammary_Tissue;Cells_Cultured_fibroblasts;Colon_Sigmoid;Esophagus_Gastroesophageal_Junction;Esophagus_Mucosa;Esophagus_Muscularis;Heart_Atrial_Appendage;Nerve_Tibial;Skin_Not_Sun_Exposed_Suprapubic;Skin_Sun_Exposed_Lower_leg;Whole_Blood	0	NA	NA
ENSG00000149541;ENSG00000162194	B3GAT3;LBHD1	11	62615296	62671283	protein_coding	2	7	Adipose_Subcutaneous;Brain_Cerebellar_Hemisphere;Brain_Cortex;Brain_Nucleus_accumbens_basal_ganglia;Colon_Sigmoid;Colon_Transverse;Esophagus_Muscularis	4	Brain_Caudate_basal_ganglia;Brain_Spinal_cord_cervical_c-1;Heart_Atrial_Appendage;Skin_Not_Sun_Exposed_Suprapubic	ENSG00000204922;ENSG00000149489;ENSG00000185085
ENSG00000186652;ENSG00000186907	PRG2;RTN4RL2	11	57386794	57476996	protein_coding	2	2	Adipose_Subcutaneous;Adipose_Visceral_Omentum	0	NA	NA
ENSG00000006534;ENSG00000171067	ALDH3B1;C11orf24	11	68008578	68272001	protein_coding	2	1	Adipose_Subcutaneous	0	NA	NA
ENSG00000132749;ENSG00000172935;ENSG00000172938;ENSG00000256508;ENSG00000261625	TESMIN;MRGPRD;RP11-554A11.4;MRGPRF;MRGPRF-AS1	11	68707440	69018447	protein_coding;sense_overlapping;antisense	5	1	Adipose_Subcutaneous	0	NA	NA
ENSG00000246067;ENSG00000279900	RAB30-AS1;RP11-113K21.6	11	83072066	83106579	lincRNA;TEC	2	7	Adipose_Subcutaneous;Breast_Mammary_Tissue;Colon_Transverse;Esophagus_Muscularis;Muscle_Skeletal;Nerve_Tibial;Skin_Not_Sun_Exposed_Suprapubic	0	NA	NA
ENSG00000149218;ENSG00000270689	ENDOD1;BUD13P1	11	95089810	95145125	protein_coding;processed_pseudogene	2	3	Adipose_Subcutaneous;Artery_Aorta;Breast_Mammary_Tissue	2	Artery_Coronary;Artery_Tibial	ENSG00000270578
ENSG00000149218;ENSG00000263465	SRSF8;ENDOD1	11	95067197	95132645	protein_coding	2	2	Adipose_Subcutaneous;Esophagus_Muscularis	0	NA	NA
ENSG00000020922;ENSG00000255893	MRE11;RP11-685N10.1	11	94415578	94492906	protein_coding;antisense	2	32	Adipose_Subcutaneous;Adipose_Visceral_Omentum;Adrenal_Gland;Artery_Aorta;Artery_Coronary;Artery_Tibial;Brain_Spinal_cord_cervical_c-1;Breast_Mammary_Tissue;Cells_Cultured_fibroblasts;Colon_Sigmoid;Colon_Transverse;Esophagus_Gastroesophageal_Junction;Esophagus_Muscularis;Heart_Atrial_Appendage;Heart_Left_Ventricle;Kidney_Cortex;Liver;Lung;Minor_Salivary_Gland;Muscle_Skeletal;Nerve_Tibial;Ovary;Pan…	0	NA	NA
ENSG00000149292;ENSG00000270179	TTC12;RP11-159N11.4	11	113314529	113383544	protein_coding;sense_intronic	2	32	Adipose_Subcutaneous;Adipose_Visceral_Omentum;Adrenal_Gland;Artery_Aorta;Artery_Tibial;Brain_Anterior_cingulate_cortex_BA24;Brain_Caudate_basal_ganglia;Brain_Cerebellum;Brain_Frontal_Cortex_BA9;Brain_Hypothalamus;Brain_Nucleus_accumbens_basal_ganglia;Brain_Spinal_cord_cervical_c-1;Brain_Substantia_nigra;Breast_Mammary_Tissue;Colon_Sigmoid;Colon_Transverse;Esophagus_Gastroesophageal_Junction;Esoph…	2	Artery_Coronary;Cells_Cultured_fibroblasts	ENSG00000170209;ENSG00000255129
ENSG00000150783;ENSG00000197580	TEX12;BCO2	11	112167372	112224699	protein_coding	2	1	Adipose_Subcutaneous	0	NA	NA
ENSG00000196167;ENSG00000214290	COLCA1;COLCA2	11	111290787	111308735	antisense;protein_coding	2	9	Adipose_Subcutaneous;Adipose_Visceral_Omentum;Cells_EBV-transformed_lymphocytes;Colon_Transverse;Heart_Atrial_Appendage;Heart_Left_Ventricle;Liver;Muscle_Skeletal;Skin_Not_Sun_Exposed_Suprapubic	1	Spleen	ENSG00000150750
ENSG00000150750;ENSG00000196167	C11orf53;COLCA1	11	111245805	111305045	protein_coding;antisense	2	1	Adipose_Subcutaneous	1	Spleen	ENSG00000214290
ENSG00000254851;ENSG00000280143	RP11-109L13.1;AP000892.6	11	117135528	117210292	unprocessed_pseudogene;TEC	2	25	Adipose_Subcutaneous;Adipose_Visceral_Omentum;Adrenal_Gland;Artery_Coronary;Brain_Anterior_cingulate_cortex_BA24;Brain_Caudate_basal_ganglia;Brain_Cortex;Brain_Hypothalamus;Brain_Nucleus_accumbens_basal_ganglia;Breast_Mammary_Tissue;Cells_Cultured_fibroblasts;Colon_Sigmoid;Esophagus_Gastroesophageal_Junction;Esophagus_Mucosa;Esophagus_Muscularis;Heart_Atrial_Appendage;Heart_Left_Ventricle;Liver;M…	9	Brain_Cerebellar_Hemisphere;Brain_Cerebellum;Minor_Salivary_Gland;Pancreas;Prostate;Skin_Not_Sun_Exposed_Suprapubic;Skin_Sun_Exposed_Lower_leg;Stomach;Testis	ENSG00000168092;ENSG00000149591;ENSG00000149577;ENSG00000160613
ENSG00000118181;ENSG00000137700	RPS25;SLC37A4	11	119015746	119030906	protein_coding	2	1	Adipose_Subcutaneous	1	Brain_Nucleus_accumbens_basal_ganglia	ENSG00000186166
ENSG00000186166;ENSG00000196655;ENSG00000240970	CCDC84;RPL23AP64;TRAPPC4	11	118998142	119025454	protein_coding;processed_pseudogene	3	1	Adipose_Subcutaneous	0	NA	NA
ENSG00000154133;ENSG00000254943	ROBO4;RP11-664I21.6	11	124884364	124898500	protein_coding;antisense	2	1	Adipose_Subcutaneous	0	NA	NA
ENSG00000245498;ENSG00000254941	RP11-677M14.7;RP11-677M14.5	11	124800674	124834487	antisense;processed_pseudogene	2	32	Adipose_Subcutaneous;Adipose_Visceral_Omentum;Adrenal_Gland;Artery_Aorta;Artery_Coronary;Artery_Tibial;Brain_Amygdala;Brain_Anterior_cingulate_cortex_BA24;Brain_Caudate_basal_ganglia;Brain_Cerebellar_Hemisphere;Brain_Cerebellum;Brain_Cortex;Brain_Frontal_Cortex_BA9;Brain_Hippocampus;Brain_Hypothalamus;Brain_Nucleus_accumbens_basal_ganglia;Brain_Putamen_basal_ganglia;Brain_Spinal_cord_cervical_c-1…	0	NA	NA
ENSG00000256913;ENSG00000276718	RP1-102E24.10;RP1-102E24.6	12	6466537	6480207	antisense;processed_pseudogene	2	1	Adipose_Subcutaneous	0	NA	NA
ENSG00000111664;ENSG00000111665	GNB3;CDCA3	12	6840211	6852066	protein_coding	2	30	Adipose_Subcutaneous;Adipose_Visceral_Omentum;Artery_Coronary;Artery_Tibial;Brain_Amygdala;Brain_Anterior_cingulate_cortex_BA24;Brain_Cerebellar_Hemisphere;Brain_Cortex;Brain_Hippocampus;Brain_Hypothalamus;Brain_Nucleus_accumbens_basal_ganglia;Brain_Putamen_basal_ganglia;Breast_Mammary_Tissue;Colon_Sigmoid;Colon_Transverse;Esophagus_Gastroesophageal_Junction;Esophagus_Muscularis;Heart_Atrial_Appe…	1	Adrenal_Gland	ENSG00000110811
ENSG00000212127;ENSG00000231887	PRH1;TAS2R14	12	10824960	10939263	protein_coding	2	1	Adipose_Subcutaneous	9	Artery_Coronary;Heart_Atrial_Appendage;Heart_Left_Ventricle;Liver;Minor_Salivary_Gland;Pancreas;Spleen;Uterus;Vagina	ENSG00000255837;ENSG00000256537;ENSG00000111215;ENSG00000247157;ENSG00000121318;ENSG00000212125;ENSG00000270863
ENSG00000089818;ENSG00000279865	NECAP1;RP11-69M1.6	12	8076939	8097859	protein_coding;TEC	2	1	Adipose_Subcutaneous	0	NA	NA
ENSG00000010292;ENSG00000111639	MRPL51;NCAPD2	12	6491886	6531955	protein_coding	2	5	Adipose_Subcutaneous;Adipose_Visceral_Omentum;Breast_Mammary_Tissue;Lung;Nerve_Tibial	0	NA	NA
ENSG00000010295;ENSG00000111640	GAPDH;IFFO1	12	6533927	6556083	protein_coding	2	1	Adipose_Subcutaneous	0	NA	NA
ENSG00000166532;ENSG00000255967	HADHAP2;RIMKLB	12	8634367	8783095	processed_pseudogene;protein_coding	2	1	Adipose_Subcutaneous	0	NA	NA
ENSG00000111254;ENSG00000139180	AKAP3;NDUFA9	12	4615508	4694317	protein_coding	2	4	Adipose_Subcutaneous;Lung;Skin_Not_Sun_Exposed_Suprapubic;Skin_Sun_Exposed_Lower_leg	0	NA	NA
ENSG00000130038;ENSG00000280202	CRACR2A;RP5-1180D12.1	12	3606633	3764819	protein_coding;TEC	2	10	Adipose_Subcutaneous;Adipose_Visceral_Omentum;Colon_Sigmoid;Colon_Transverse;Esophagus_Muscularis;Heart_Atrial_Appendage;Muscle_Skeletal;Nerve_Tibial;Pancreas;Stomach	1	Skin_Sun_Exposed_Lower_leg	ENSG00000283138
ENSG00000171847;ENSG00000215241	FAM90A1;RP11-266K4.9	12	8221260	8242564	protein_coding;lincRNA	2	5	Adipose_Subcutaneous;Colon_Sigmoid;Colon_Transverse;Esophagus_Muscularis;Spleen	1	Testis	ENSG00000254016
ENSG00000236908;ENSG00000250770	RP5-1063M23.3;RP5-1063M23.2	12	3296202	3366122	transcribed_unprocessed_pseudogene;lincRNA	2	6	Adipose_Subcutaneous;Artery_Tibial;Brain_Cerebellum;Lung;Skin_Not_Sun_Exposed_Suprapubic;Thyroid	0	NA	NA
ENSG00000060237;ENSG00000177406	RP11-218M22.1;WNK1	12	630891	911452	antisense;protein_coding	2	1	Adipose_Subcutaneous	0	NA	NA
ENSG00000256673;ENSG00000260423	RP13-735L24.1;RP11-599J14.2	12	9367464	9414851	lincRNA;unprocessed_pseudogene	2	7	Adipose_Subcutaneous;Artery_Coronary;Brain_Hypothalamus;Heart_Atrial_Appendage;Lung;Skin_Not_Sun_Exposed_Suprapubic;Skin_Sun_Exposed_Lower_leg	5	Breast_Mammary_Tissue;Prostate;Small_Intestine_Terminal_Ileum;Spleen;Uterus	ENSG00000278635
ENSG00000177675;ENSG00000215009	ACSM4;CD163L1	12	7304284	7451055	protein_coding	2	2	Adipose_Subcutaneous;Adipose_Visceral_Omentum	0	NA	NA
ENSG00000139187;ENSG00000237248	KLRG1;LINC00987	12	8950044	9243052	protein_coding;lincRNA	2	1	Adipose_Subcutaneous	2	Whole_Blood;Whole_Blood	ENSG00000126838;ENSG00000256427
ENSG00000164845;ENSG00000215241	FAM86FP;RP11-266K4.9	12	8232512	8242948	transcribed_unprocessed_pseudogene;lincRNA	2	6	Adipose_Subcutaneous;Adipose_Visceral_Omentum;Esophagus_Gastroesophageal_Junction;Lung;Skin_Sun_Exposed_Lower_leg;Uterus	1	Artery_Coronary	ENSG00000254016
ENSG00000256069;ENSG00000256427	A2MP1;RP11-118B22.4	12	9228533	9275817	transcribed_unprocessed_pseudogene;lincRNA	2	4	Adipose_Subcutaneous;Breast_Mammary_Tissue;Esophagus_Gastroesophageal_Junction;Esophagus_Muscularis	9	Brain_Anterior_cingulate_cortex_BA24;Brain_Caudate_basal_ganglia;Brain_Frontal_Cortex_BA9;Brain_Hippocampus;Brain_Hypothalamus;Brain_Nucleus_accumbens_basal_ganglia;Brain_Putamen_basal_ganglia;Brain_Spinal_cord_cervical_c-1;Brain_Substantia_nigra	ENSG00000111788;ENSG00000214826;ENSG00000237248;ENSG00000260423
ENSG00000111186;ENSG00000249628	LINC00942;WNT5B	12	1500525	1647243	lincRNA;protein_coding	2	1	Adipose_Subcutaneous	0	NA	NA
ENSG00000171792;ENSG00000278356	RHNO1;RP11-372B4.3	12	2876258	2889523	protein_coding;sense_intronic	2	5	Adipose_Subcutaneous;Adipose_Visceral_Omentum;Artery_Tibial;Skin_Sun_Exposed_Lower_leg;Whole_Blood	1	Esophagus_Mucosa	ENSG00000111206
ENSG00000089693;ENSG00000111652	COPS7A;MLF2	12	6723741	6767475	protein_coding	2	3	Adipose_Subcutaneous;Adipose_Visceral_Omentum;Artery_Tibial	0	NA	NA
ENSG00000139182;ENSG00000139194;ENSG00000256967	RBP5;RP11-273B20.1;CLSTN3	12	7123684	7158945	protein_coding;antisense	3	3	Adipose_Subcutaneous;Cells_Cultured_fibroblasts;Esophagus_Gastroesophageal_Junction	5	Artery_Tibial;Esophagus_Muscularis;Heart_Atrial_Appendage;Muscle_Skeletal;Whole_Blood	ENSG00000205885
ENSG00000183542;ENSG00000205810;ENSG00000213809	KLRK1;KLRC4;KLRC3	12	10372353	10420595	protein_coding	3	2	Adipose_Subcutaneous;Brain_Anterior_cingulate_cortex_BA24	4	Brain_Cortex;Brain_Frontal_Cortex_BA9;Brain_Hippocampus;Brain_Putamen_basal_ganglia	ENSG00000205809
ENSG00000165682;ENSG00000172322;ENSG00000256660	CLEC12A;CLEC1B;CLEC12B	12	9971415	10018619	protein_coding	3	4	Adipose_Subcutaneous;Adipose_Visceral_Omentum;Artery_Coronary;Nerve_Tibial	0	NA	NA
ENSG00000111215;ENSG00000231887;ENSG00000255837;ENSG00000256981	PRH1;PRR4;TAS2R20;TAS2R18	12	10824960	11159694	protein_coding;processed_pseudogene	4	1	Adipose_Subcutaneous	0	NA	NA
ENSG00000111215;ENSG00000212128;ENSG00000247157;ENSG00000255837;ENSG00000256981	PRR4;TAS2R13;TAS2R20;TAS2R18;LINC01252	12	10845849	11590369	protein_coding;processed_pseudogene;lincRNA	5	1	Adipose_Subcutaneous	0	NA	NA
ENSG00000255910;ENSG00000256287	RP11-405A12.2;RP11-664H17.1	12	19775451	20098868	lincRNA	2	3	Adipose_Subcutaneous;Pancreas;Testis	0	NA	NA
ENSG00000118308;ENSG00000276842	LRMP;RP11-713N11.6	12	25004342	25108334	protein_coding;antisense	2	5	Adipose_Subcutaneous;Esophagus_Mucosa;Heart_Atrial_Appendage;Muscle_Skeletal;Skin_Sun_Exposed_Lower_leg	1	Skin_Not_Sun_Exposed_Suprapubic	ENSG00000226397
ENSG00000151746;ENSG00000274964;ENSG00000276115	BICD1;RP11-817I4.1;RP11-817I4.2	12	32106835	32383633	protein_coding;sense_intronic	3	2	Adipose_Subcutaneous;Esophagus_Mucosa	0	NA	NA
ENSG00000087502;ENSG00000257176;ENSG00000275476	RP11-996F15.4;RP11-996F15.2;ERGIC2	12	29277397	29381189	antisense;protein_coding	3	12	Adipose_Subcutaneous;Adipose_Visceral_Omentum;Adrenal_Gland;Artery_Tibial;Brain_Hypothalamus;Cells_Cultured_fibroblasts;Colon_Sigmoid;Colon_Transverse;Esophagus_Mucosa;Esophagus_Muscularis;Minor_Salivary_Gland;Muscle_Skeletal	1	Nerve_Tibial	ENSG00000273680
ENSG00000135437;ENSG00000135441	BLOC1S1;RDH5	12	55716044	55724705	protein_coding	2	15	Adipose_Subcutaneous;Brain_Caudate_basal_ganglia;Brain_Cerebellar_Hemisphere;Brain_Cerebellum;Brain_Cortex;Brain_Hippocampus;Brain_Nucleus_accumbens_basal_ganglia;Brain_Putamen_basal_ganglia;Brain_Spinal_cord_cervical_c-1;Colon_Sigmoid;Esophagus_Muscularis;Heart_Left_Ventricle;Muscle_Skeletal;Nerve_Tibial;Skin_Sun_Exposed_Lower_leg	0	NA	NA
ENSG00000260473;ENSG00000261308	RP11-923I11.4;FIGNL2	12	51815043	51848766	lincRNA;protein_coding	2	3	Adipose_Subcutaneous;Liver;Nerve_Tibial	0	NA	NA
ENSG00000135480;ENSG00000257671	KRT7;KRT7-AS	12	52232520	52252186	protein_coding;antisense	2	3	Adipose_Subcutaneous;Breast_Mammary_Tissue;Esophagus_Mucosa	1	Adipose_Visceral_Omentum	ENSG00000135477
ENSG00000170486;ENSG00000186049	KRT72;KRT73	12	52585589	52618559	protein_coding	2	3	Adipose_Subcutaneous;Adipose_Visceral_Omentum;Lung	1	Spleen	ENSG00000257495
ENSG00000257337;ENSG00000257475	RP11-983P16.2;RP11-983P16.4	12	53012104	53053574	sense_intronic;antisense	2	1	Adipose_Subcutaneous	0	NA	NA
ENSG00000123411;ENSG00000197728	IKZF4;RPS26	12	56007659	56044675	protein_coding	2	2	Adipose_Subcutaneous;Esophagus_Mucosa	0	NA	NA
ENSG00000123411;ENSG00000139531	SUOX;IKZF4	12	55997180	56038435	protein_coding	2	3	Adipose_Subcutaneous;Esophagus_Mucosa;Skin_Not_Sun_Exposed_Suprapubic	0	NA	NA
ENSG00000184271;ENSG00000278126	POU6F1;RP11-454E5.4	12	51186936	51217708	protein_coding;sense_intronic	2	3	Adipose_Subcutaneous;Brain_Cerebellar_Hemisphere;Nerve_Tibial	0	NA	NA
ENSG00000123415;ENSG00000250432;ENSG00000257534	LINC01598;SMUG1;RP11-834C11.10	12	54085132	54189008	lincRNA;protein_coding	3	1	Adipose_Subcutaneous	1	Small_Intestine_Terminal_Ileum	ENSG00000248265;ENSG00000260470
ENSG00000257261;ENSG00000272369;ENSG00000274723	RP11-96H19.1;RP11-446N19.1;RP11-618L22.1	12	46383679	46972155	lincRNA	3	17	Adipose_Subcutaneous;Adipose_Visceral_Omentum;Adrenal_Gland;Artery_Aorta;Artery_Tibial;Breast_Mammary_Tissue;Colon_Sigmoid;Colon_Transverse;Esophagus_Gastroesophageal_Junction;Esophagus_Muscularis;Lung;Nerve_Tibial;Prostate;Spleen;Stomach;Testis;Thyroid	0	NA	NA
ENSG00000135502;ENSG00000224713;ENSG00000240771	ARHGEF25;AC025165.8;SLC26A10	12	57610180	57625894	protein_coding;antisense	3	3	Adipose_Subcutaneous;Artery_Tibial;Nerve_Tibial	1	Adipose_Visceral_Omentum	ENSG00000135454
ENSG00000111405;ENSG00000274902;ENSG00000280054	ENDOU;RP1-197B17.7;RP1-197B17.4	12	47709734	47732351	protein_coding;TEC;lincRNA	3	2	Adipose_Subcutaneous;Nerve_Tibial	0	NA	NA
ENSG00000251301;ENSG00000273824	RP11-81H14.2;RP11-81H14.1	12	68332888	68451663	lincRNA	2	6	Adipose_Subcutaneous;Adrenal_Gland;Lung;Pituitary;Spleen;Whole_Blood	0	NA	NA
ENSG00000257252;ENSG00000257512	RP11-486A14.1;RP11-486A14.2	12	93314809	93377736	transcribed_processed_pseudogene;antisense	2	4	Adipose_Subcutaneous;Artery_Aorta;Artery_Tibial;Nerve_Tibial	0	NA	NA
ENSG00000257322;ENSG00000258171	RP11-511B23.2;RP11-511B23.3	12	93004514	93215679	antisense;lincRNA	2	1	Adipose_Subcutaneous	0	NA	NA
ENSG00000120833;ENSG00000246985	SOCS2-AS1;SOCS2	12	93542463	93583487	processed_transcript;protein_coding	2	1	Adipose_Subcutaneous	0	NA	NA
ENSG00000120868;ENSG00000166130	IKBIP;APAF1	12	98613405	98734683	protein_coding	2	16	Adipose_Subcutaneous;Adipose_Visceral_Omentum;Artery_Coronary;Artery_Tibial;Brain_Hippocampus;Esophagus_Mucosa;Heart_Atrial_Appendage;Heart_Left_Ventricle;Lung;Nerve_Tibial;Ovary;Pituitary;Prostate;Small_Intestine_Terminal_Ileum;Uterus;Vagina	0	NA	NA
ENSG00000257859;ENSG00000257890	CASC18;RP11-114F10.2	12	105704203	106058254	lincRNA	2	1	Adipose_Subcutaneous	0	NA	NA
ENSG00000119242;ENSG00000179195	CCDC92;ZNF664	12	123918660	124015439	protein_coding	2	3	Adipose_Subcutaneous;Heart_Atrial_Appendage;Pancreas	1	Ovary	ENSG00000250091
ENSG00000174989;ENSG00000277840	FBXW8;RP11-103B5.4	12	116910956	117031148	protein_coding;sense_intronic	2	11	Adipose_Subcutaneous;Artery_Aorta;Breast_Mammary_Tissue;Esophagus_Gastroesophageal_Junction;Liver;Lung;Nerve_Tibial;Pituitary;Skin_Not_Sun_Exposed_Suprapubic;Skin_Sun_Exposed_Lower_leg;Spleen	0	NA	NA
ENSG00000167272;ENSG00000257218	GATC;POP5	12	120446438	120581398	protein_coding	2	8	Adipose_Subcutaneous;Adrenal_Gland;Brain_Cortex;Brain_Hypothalamus;Colon_Transverse;Esophagus_Mucosa;Esophagus_Muscularis;Pancreas	4	Brain_Anterior_cingulate_cortex_BA24;Brain_Caudate_basal_ganglia;Brain_Putamen_basal_ganglia;Pituitary	ENSG00000111775
ENSG00000256001;ENSG00000278266	RP11-575F12.2;RP11-575F12.3	12	127145072	127150081	lincRNA	2	4	Adipose_Subcutaneous;Adipose_Visceral_Omentum;Small_Intestine_Terminal_Ileum;Thyroid	1	Colon_Transverse	ENSG00000249345
ENSG00000256250;ENSG00000256299	RP11-989F5.1;RP11-989F5.3	12	130810606	130812622	lincRNA	2	12	Adipose_Subcutaneous;Artery_Tibial;Brain_Cerebellum;Breast_Mammary_Tissue;Cells_Cultured_fibroblasts;Colon_Sigmoid;Esophagus_Gastroesophageal_Junction;Esophagus_Muscularis;Lung;Nerve_Tibial;Ovary;Uterus	0	NA	NA
ENSG00000224429;ENSG00000233325	MIPEPP3;LINC00539	13	21298139	21348721	transcribed_unprocessed_pseudogene;lincRNA	2	5	Adipose_Subcutaneous;Artery_Tibial;Breast_Mammary_Tissue;Skin_Not_Sun_Exposed_Suprapubic;Skin_Sun_Exposed_Lower_leg	1	Esophagus_Mucosa	ENSG00000180776
ENSG00000102683;ENSG00000235205	SGCG;TATDN2P3	13	23180952	23325165	protein_coding;processed_pseudogene	2	3	Adipose_Subcutaneous;Artery_Aorta;Heart_Left_Ventricle	0	NA	NA
ENSG00000032742;ENSG00000238286	IFT88;SLC35E1P1	13	20567069	20691437	protein_coding;processed_pseudogene	2	8	Adipose_Subcutaneous;Adrenal_Gland;Artery_Coronary;Brain_Cerebellar_Hemisphere;Liver;Minor_Salivary_Gland;Prostate;Testis	1	Ovary	ENSG00000222726
ENSG00000250299;ENSG00000278238	RP11-245D16.4;MRPS31P4	13	52454775	52637446	lincRNA;transcribed_unprocessed_pseudogene	2	4	Adipose_Subcutaneous;Artery_Aorta;Artery_Tibial;Minor_Salivary_Gland	3	Brain_Cerebellar_Hemisphere;Brain_Cerebellum;Muscle_Skeletal	ENSG00000139675;ENSG00000232872
ENSG00000151773;ENSG00000179630	CCDC122;LACC1	13	43823909	43893932	protein_coding	2	12	Adipose_Subcutaneous;Brain_Cerebellum;Brain_Cortex;Brain_Hippocampus;Brain_Hypothalamus;Brain_Nucleus_accumbens_basal_ganglia;Brain_Putamen_basal_ganglia;Breast_Mammary_Tissue;Cells_EBV-transformed_lymphocytes;Liver;Muscle_Skeletal;Uterus	1	Prostate	ENSG00000233725
ENSG00000250878;ENSG00000272542	METTL21EP;RP11-255P5.2	13	102880099	102896033	transcribed_unprocessed_pseudogene;lincRNA	2	5	Adipose_Subcutaneous;Brain_Cerebellar_Hemisphere;Brain_Cortex;Breast_Mammary_Tissue;Thyroid	4	Brain_Cerebellum;Brain_Frontal_Cortex_BA9;Cells_Cultured_fibroblasts;Pituitary	ENSG00000278445;ENSG00000134897
ENSG00000224356;ENSG00000280169	RP11-151A6.4;RP11-151A6.6	13	100535741	100587146	sense_intronic;antisense	2	2	Adipose_Subcutaneous;Breast_Mammary_Tissue	0	NA	NA
ENSG00000102572;ENSG00000152767	FARP1;STK24	13	98142562	98577151	protein_coding	2	3	Adipose_Subcutaneous;Brain_Cerebellar_Hemisphere;Brain_Cerebellum	0	NA	NA
ENSG00000183087;ENSG00000260910;ENSG00000272695	GAS6;GAS6-AS2;LINC00565	13	113820558	113928844	protein_coding;lincRNA	3	1	Adipose_Subcutaneous	0	NA	NA
ENSG00000198805;ENSG00000258908	PNP;RP11-203M5.8	14	20468954	20477094	protein_coding;lincRNA	2	10	Adipose_Subcutaneous;Adipose_Visceral_Omentum;Colon_Transverse;Esophagus_Mucosa;Heart_Atrial_Appendage;Heart_Left_Ventricle;Lung;Spleen;Thyroid;Whole_Blood	0	NA	NA
ENSG00000092203;ENSG00000129472	RAB2B;TOX4	14	21459020	21499024	protein_coding	2	1	Adipose_Subcutaneous	0	NA	NA
ENSG00000129538;ENSG00000169413	RNASE6;RNASE1	14	20781051	20803278	protein_coding	2	4	Adipose_Subcutaneous;Artery_Tibial;Heart_Atrial_Appendage;Lung	1	Artery_Aorta	ENSG00000258810
ENSG00000136319;ENSG00000258768	TTC5;CTD-2292M16.8	14	20256558	20305729	protein_coding;lincRNA	2	5	Adipose_Subcutaneous;Brain_Cerebellar_Hemisphere;Brain_Cortex;Muscle_Skeletal;Nerve_Tibial	0	NA	NA
ENSG00000092295;ENSG00000213903	TGM1;LTB4R	14	24249114	24318036	protein_coding	2	3	Adipose_Subcutaneous;Colon_Sigmoid;Small_Intestine_Terminal_Ileum	0	NA	NA
ENSG00000139908;ENSG00000278784	RP11-468E2.11;TSSK4	14	24201612	24208362	sense_intronic;protein_coding	2	11	Adipose_Subcutaneous;Artery_Tibial;Brain_Cerebellum;Esophagus_Gastroesophageal_Junction;Esophagus_Muscularis;Heart_Atrial_Appendage;Lung;Nerve_Tibial;Skin_Not_Sun_Exposed_Suprapubic;Skin_Sun_Exposed_Lower_leg;Thyroid	0	NA	NA
ENSG00000157306;ENSG00000213983;ENSG00000258727	ZFHX2-AS1;AP1G2;RP11-66N24.3	14	23511760	23567688	processed_transcript;protein_coding;antisense	3	2	Adipose_Subcutaneous;Cells_Cultured_fibroblasts	2	Artery_Aorta;Artery_Tibial	ENSG00000259431
ENSG00000092020;ENSG00000279434	PPP2R3C;RP11-85K15.3	14	35085467	35122517	protein_coding;TEC	2	1	Adipose_Subcutaneous	0	NA	NA
ENSG00000100890;ENSG00000151327	FAM177A1;KIAA0391	14	35044907	35277614	protein_coding	2	2	Adipose_Subcutaneous;Skin_Not_Sun_Exposed_Suprapubic	0	NA	NA
ENSG00000168229;ENSG00000261208	PTGDR;RP11-452D12.1	14	52267713	52289268	protein_coding;processed_pseudogene	2	7	Adipose_Subcutaneous;Artery_Aorta;Breast_Mammary_Tissue;Nerve_Tibial;Ovary;Skin_Not_Sun_Exposed_Suprapubic;Thyroid	0	NA	NA
ENSG00000258479;ENSG00000258942	LINC00640;RP11-255G12.2	14	51333393	51385603	lincRNA	2	2	Adipose_Subcutaneous;Breast_Mammary_Tissue	0	NA	NA
ENSG00000126775;ENSG00000259318	ATG14;RP11-454L9.2	14	55366392	55411858	protein_coding;processed_pseudogene	2	4	Adipose_Subcutaneous;Breast_Mammary_Tissue;Nerve_Tibial;Skin_Not_Sun_Exposed_Suprapubic	0	NA	NA
ENSG00000151748;ENSG00000269906	SAV1;RP11-248J18.2	14	50632058	50668331	protein_coding;sense_intronic	2	2	Adipose_Subcutaneous;Liver	0	NA	NA
ENSG00000165501;ENSG00000258568	LRR1;RHOQP1	14	49599165	49614672	protein_coding;processed_pseudogene	2	3	Adipose_Subcutaneous;Adipose_Visceral_Omentum;Breast_Mammary_Tissue	0	NA	NA
ENSG00000139971;ENSG00000259969	RP11-999E24.3;C14orf37	14	57993545	58298139	sense_overlapping;protein_coding	2	6	Adipose_Subcutaneous;Adipose_Visceral_Omentum;Breast_Mammary_Tissue;Esophagus_Gastroesophageal_Junction;Heart_Left_Ventricle;Nerve_Tibial	0	NA	NA
ENSG00000119655;ENSG00000270000	RP3-449M8.9;NPC2	14	74471930	74494177	lincRNA;protein_coding	2	4	Adipose_Subcutaneous;Nerve_Tibial;Skin_Sun_Exposed_Lower_leg;Testis	2	Artery_Aorta;Artery_Coronary	ENSG00000259005
ENSG00000089916;ENSG00000119715	GPATCH2L;ESRRB	14	76151916	76501841	protein_coding	2	4	Adipose_Subcutaneous;Adrenal_Gland;Brain_Cortex;Thyroid	1	Colon_Transverse	ENSG00000258454
ENSG00000139998;ENSG00000257365	RAB15;FNTB	14	64945814	65062598	protein_coding	2	1	Adipose_Subcutaneous	0	NA	NA
ENSG00000258443;ENSG00000258695	RP3-414A15.11;RP3-414A15.2	14	73517233	73530610	sense_intronic;antisense	2	2	Adipose_Subcutaneous;Nerve_Tibial	0	NA	NA
ENSG00000258586;ENSG00000259065	RP5-1021I20.1;RP5-1021I20.2	14	73787360	73830135	antisense;lincRNA	2	13	Adipose_Subcutaneous;Artery_Aorta;Brain_Amygdala;Brain_Anterior_cingulate_cortex_BA24;Brain_Caudate_basal_ganglia;Brain_Frontal_Cortex_BA9;Brain_Hippocampus;Brain_Hypothalamus;Brain_Nucleus_accumbens_basal_ganglia;Brain_Spinal_cord_cervical_c-1;Brain_Substantia_nigra;Breast_Mammary_Tissue;Ovary	0	NA	NA
ENSG00000165934;ENSG00000183648	NDUFB1;CPSF2	14	92116122	92172145	protein_coding	2	6	Adipose_Subcutaneous;Adipose_Visceral_Omentum;Brain_Cerebellar_Hemisphere;Breast_Mammary_Tissue;Nerve_Tibial;Pancreas	0	NA	NA
ENSG00000165929;ENSG00000260711	RP11-747H7.3;TC2N	14	91752856	91867536	sense_intronic;protein_coding	2	22	Adipose_Subcutaneous;Adrenal_Gland;Artery_Aorta;Brain_Amygdala;Brain_Anterior_cingulate_cortex_BA24;Brain_Cortex;Brain_Frontal_Cortex_BA9;Brain_Hypothalamus;Brain_Nucleus_accumbens_basal_ganglia;Cells_EBV-transformed_lymphocytes;Colon_Sigmoid;Esophagus_Gastroesophageal_Junction;Esophagus_Mucosa;Esophagus_Muscularis;Heart_Left_Ventricle;Muscle_Skeletal;Nerve_Tibial;Ovary;Pancreas;Skin_Not_Sun_Expo…	7	Adipose_Visceral_Omentum;Artery_Coronary;Artery_Tibial;Breast_Mammary_Tissue;Colon_Transverse;Heart_Atrial_Appendage;Liver	ENSG00000258774;ENSG00000279286;ENSG00000133962
ENSG00000271780;ENSG00000272444	RP11-1017G21.5;RP11-1017G21.6	14	101948347	101953063	lincRNA	2	24	Adipose_Subcutaneous;Adipose_Visceral_Omentum;Artery_Aorta;Artery_Tibial;Brain_Amygdala;Brain_Cerebellum;Brain_Cortex;Brain_Nucleus_accumbens_basal_ganglia;Colon_Sigmoid;Colon_Transverse;Esophagus_Gastroesophageal_Junction;Esophagus_Mucosa;Esophagus_Muscularis;Heart_Atrial_Appendage;Lung;Nerve_Tibial;Pancreas;Pituitary;Skin_Not_Sun_Exposed_Suprapubic;Skin_Sun_Exposed_Lower_leg;Small_Intestine_Ter…	0	NA	NA
ENSG00000211897;ENSG00000253755	IGHGP;IGHG3	14	105664633	105771405	IG_C_pseudogene;IG_C_gene	2	7	Adipose_Subcutaneous;Adrenal_Gland;Artery_Aorta;Breast_Mammary_Tissue;Liver;Stomach;Whole_Blood	1	Lung	ENSG00000211892
ENSG00000140105;ENSG00000258521	WARS;RP11-638I2.9	14	100333788	100376805	protein_coding;antisense	2	4	Adipose_Subcutaneous;Adipose_Visceral_Omentum;Esophagus_Muscularis;Heart_Left_Ventricle	1	Muscle_Skeletal	ENSG00000176473
ENSG00000126214;ENSG00000270108	KLC1;RP11-73M18.6	14	103561896	103714104	protein_coding;sense_intronic	2	2	Adipose_Subcutaneous;Colon_Transverse	1	Spleen	ENSG00000269958
ENSG00000126215;ENSG00000269940;ENSG00000269958	RP11-73M18.7;RP11-73M18.8;XRCC3	14	103695051	103715504	sense_intronic;protein_coding	3	4	Adipose_Subcutaneous;Adipose_Visceral_Omentum;Artery_Aorta;Muscle_Skeletal	1	Breast_Mammary_Tissue	ENSG00000126214
ENSG00000223509;ENSG00000254912	RP11-632K20.2;RP11-632K20.7	15	32494003	32536713	unprocessed_pseudogene;transcribed_processed_pseudogene	2	37	Adipose_Subcutaneous;Adipose_Visceral_Omentum;Adrenal_Gland;Artery_Aorta;Artery_Coronary;Artery_Tibial;Brain_Caudate_basal_ganglia;Brain_Cerebellar_Hemisphere;Brain_Cerebellum;Brain_Cortex;Brain_Frontal_Cortex_BA9;Brain_Hypothalamus;Brain_Nucleus_accumbens_basal_ganglia;Brain_Putamen_basal_ganglia;Breast_Mammary_Tissue;Cells_Cultured_fibroblasts;Cells_EBV-transformed_lymphocytes;Colon_Sigmoid;Col…	2	Small_Intestine_Terminal_Ileum;Spleen	ENSG00000261375
ENSG00000198690;ENSG00000259845	HERC2P10;FAN1	15	30815271	30943108	unprocessed_pseudogene;protein_coding	2	2	Adipose_Subcutaneous;Artery_Tibial	3	Brain_Cerebellar_Hemisphere;Brain_Cerebellum;Small_Intestine_Terminal_Ileum	ENSG00000260382;ENSG00000261628;ENSG00000270015;ENSG00000103832
ENSG00000178081;ENSG00000260128	ULK4P3;ULK4P2	15	30103720	30600647	transcribed_unprocessed_pseudogene	2	4	Adipose_Subcutaneous;Heart_Left_Ventricle;Pituitary;Thyroid	2	Artery_Tibial;Colon_Sigmoid	ENSG00000166664;ENSG00000261794;ENSG00000270016
ENSG00000166664;ENSG00000175344	CHRFAM7A;CHRNA7	15	30357766	32173018	protein_coding	2	4	Adipose_Subcutaneous;Artery_Aorta;Skin_Sun_Exposed_Lower_leg;Thyroid	2	Artery_Tibial;Lung	ENSG00000260128;ENSG00000186399;ENSG00000270055
ENSG00000206127;ENSG00000261064;ENSG00000276724	GOLGA8O;RP11-1000B6.3;RP11-1000B6.7	15	32445106	32587613	protein_coding;lincRNA;sense_intronic	3	3	Adipose_Subcutaneous;Breast_Mammary_Tissue;Small_Intestine_Terminal_Ileum	4	Artery_Coronary;Minor_Salivary_Gland;Ovary;Uterus	ENSG00000232653
ENSG00000166664;ENSG00000178081;ENSG00000261794	ULK4P3;CHRFAM7A;GOLGA8H	15	30103720	30614561	transcribed_unprocessed_pseudogene;protein_coding	3	5	Adipose_Subcutaneous;Artery_Coronary;Brain_Caudate_basal_ganglia;Breast_Mammary_Tissue;Esophagus_Gastroesophageal_Junction	2	Artery_Tibial;Colon_Sigmoid	ENSG00000260128;ENSG00000270016
ENSG00000188626;ENSG00000248334;ENSG00000260844;ENSG00000261377;ENSG00000261480	GOLGA8M;GOLGA8M;WHAMMP2;RP11-578F21.9;PDCD6IPP2	15	28701954	28859007	protein_coding;lincRNA;transcribed_unprocessed_pseudogene;processed_pseudogene	5	1	Adipose_Subcutaneous	0	NA	NA
ENSG00000140320;ENSG00000259211	BAHD1;RP11-64K12.8	15	40439721	40468242	protein_coding;antisense	2	8	Adipose_Subcutaneous;Artery_Tibial;Esophagus_Gastroesophageal_Junction;Lung;Nerve_Tibial;Pancreas;Stomach;Thyroid	0	NA	NA
ENSG00000169684;ENSG00000261762	CHRNA5;RP11-650L12.2	15	78565520	78595269	protein_coding;antisense	2	4	Adipose_Subcutaneous;Breast_Mammary_Tissue;Esophagus_Mucosa;Skin_Not_Sun_Exposed_Suprapubic	2	Adipose_Visceral_Omentum;Heart_Left_Ventricle	ENSG00000279373;ENSG00000041357;ENSG00000188266
ENSG00000167178;ENSG00000248540	ISLR2;RP11-247C2.2	15	74100311	74138540	protein_coding;lincRNA	2	6	Adipose_Subcutaneous;Adipose_Visceral_Omentum;Breast_Mammary_Tissue;Esophagus_Gastroesophageal_Junction;Lung;Prostate	0	NA	NA
ENSG00000184206;ENSG00000188388	GOLGA6L4;GOLGA6L3	15	84235773	85247170	protein_coding;unprocessed_pseudogene	2	23	Adipose_Subcutaneous;Artery_Aorta;Artery_Tibial;Brain_Anterior_cingulate_cortex_BA24;Brain_Caudate_basal_ganglia;Brain_Frontal_Cortex_BA9;Brain_Hippocampus;Brain_Hypothalamus;Brain_Nucleus_accumbens_basal_ganglia;Brain_Substantia_nigra;Cells_Cultured_fibroblasts;Esophagus_Gastroesophageal_Junction;Esophagus_Muscularis;Heart_Atrial_Appendage;Liver;Lung;Muscle_Skeletal;Prostate;Skin_Not_Sun_Exposed…	11	Artery_Coronary;Brain_Cortex;Brain_Putamen_basal_ganglia;Brain_Spinal_cord_cervical_c-1;Colon_Sigmoid;Colon_Transverse;Nerve_Tibial;Ovary;Ovary;Pancreas;Spleen	ENSG00000259295;ENSG00000259683;ENSG00000259728;ENSG00000225151;ENSG00000176700;ENSG00000259726;ENSG00000280038
ENSG00000259511;ENSG00000259726	UBE2Q2L;CSPG4P11	15	84172490	84197384	protein_coding;unprocessed_pseudogene	2	9	Adipose_Subcutaneous;Adipose_Visceral_Omentum;Artery_Tibial;Cells_Cultured_fibroblasts;Colon_Sigmoid;Esophagus_Gastroesophageal_Junction;Esophagus_Muscularis;Nerve_Tibial;Vagina	8	Adrenal_Gland;Breast_Mammary_Tissue;Heart_Atrial_Appendage;Minor_Salivary_Gland;Ovary;Pituitary;Prostate;Thyroid	ENSG00000225151;ENSG00000235370;ENSG00000184206
ENSG00000140403;ENSG00000259562	DNAJA4;RP11-762H8.2	15	78264157	78291221	protein_coding;transcribed_processed_pseudogene	2	8	Adipose_Subcutaneous;Breast_Mammary_Tissue;Cells_Cultured_fibroblasts;Colon_Sigmoid;Ovary;Skin_Not_Sun_Exposed_Suprapubic;Skin_Sun_Exposed_Lower_leg;Thyroid	0	NA	NA
ENSG00000117899;ENSG00000277782	MESDC2;RP11-775C24.5	15	80946289	80999981	protein_coding;lincRNA	2	7	Adipose_Subcutaneous;Artery_Tibial;Brain_Putamen_basal_ganglia;Muscle_Skeletal;Pancreas;Skin_Not_Sun_Exposed_Suprapubic;Skin_Sun_Exposed_Lower_leg	0	NA	NA
ENSG00000166173;ENSG00000259744	LARP6;RP11-138H8.6	15	70829130	70854159	protein_coding;sense_intronic	2	2	Adipose_Subcutaneous;Adipose_Visceral_Omentum	0	NA	NA
ENSG00000259416;ENSG00000259762	RP11-158M2.4;RP11-158M2.5	15	85750336	85756237	antisense	2	6	Adipose_Subcutaneous;Adipose_Visceral_Omentum;Artery_Aorta;Artery_Tibial;Breast_Mammary_Tissue;Esophagus_Muscularis	5	Brain_Cortex;Brain_Hypothalamus;Brain_Putamen_basal_ganglia;Liver;Skin_Sun_Exposed_Lower_leg	ENSG00000259407
ENSG00000140416;ENSG00000259498	TPM1;RP11-244F12.3	15	63042632	63071915	protein_coding;antisense	2	4	Adipose_Subcutaneous;Adipose_Visceral_Omentum;Cells_Cultured_fibroblasts;Skin_Sun_Exposed_Lower_leg	3	Brain_Cerebellar_Hemisphere;Brain_Cerebellum;Pancreas	ENSG00000259370;ENSG00000171914;ENSG00000259727
ENSG00000259530;ENSG00000259616;ENSG00000259675	RP11-507B12.2;RP11-259A24.1;RP11-507B12.1	15	61298791	61715171	lincRNA	3	3	Adipose_Subcutaneous;Muscle_Skeletal;Nerve_Tibial	1	Artery_Tibial	ENSG00000069667
ENSG00000182054;ENSG00000259291	RP11-617F23.1;IDH2	15	90074537	90102504	antisense;protein_coding	2	8	Adipose_Subcutaneous;Artery_Aorta;Artery_Tibial;Esophagus_Mucosa;Minor_Salivary_Gland;Skin_Not_Sun_Exposed_Suprapubic;Skin_Sun_Exposed_Lower_leg;Testis	0	NA	NA
ENSG00000182768;ENSG00000183208	GDPGP1;NGRN	15	90233808	90278141	protein_coding	2	5	Adipose_Subcutaneous;Adipose_Visceral_Omentum;Brain_Cortex;Heart_Atrial_Appendage;Pancreas	0	NA	NA
ENSG00000185442;ENSG00000258647;ENSG00000260337	LINC00930;RP11-386M24.6;FAM174B	15	92567818	92809884	lincRNA;processed_transcript;protein_coding	3	2	Adipose_Subcutaneous;Artery_Aorta	2	Brain_Cerebellar_Hemisphere;Esophagus_Gastroesophageal_Junction	ENSG00000260361;ENSG00000258676
ENSG00000247809;ENSG00000273771	RP11-236L14.2;NR2F2-AS1	15	96080713	96327361	lincRNA;antisense	2	4	Adipose_Subcutaneous;Artery_Tibial;Muscle_Skeletal;Nerve_Tibial	0	NA	NA
ENSG00000259475;ENSG00000278090	RP11-654A16.3;RP11-6O2.2	15	98954149	99100851	antisense;lincRNA	2	3	Adipose_Subcutaneous;Artery_Aorta;Skin_Not_Sun_Exposed_Suprapubic	5	Brain_Cerebellar_Hemisphere;Brain_Cerebellum;Muscle_Skeletal;Nerve_Tibial;Skin_Sun_Exposed_Lower_leg	ENSG00000140443;ENSG00000183571
ENSG00000103852;ENSG00000259921	TTC23;AC022819.3	15	99136323	99251223	protein_coding;sense_intronic	2	7	Adipose_Subcutaneous;Adipose_Visceral_Omentum;Artery_Tibial;Breast_Mammary_Tissue;Esophagus_Gastroesophageal_Junction;Esophagus_Muscularis;Lung	1	Colon_Sigmoid	ENSG00000261616
ENSG00000274312;ENSG00000277987	RP11-167B3.2;RP11-167B3.3	15	98319687	98327494	lincRNA	2	3	Adipose_Subcutaneous;Brain_Caudate_basal_ganglia;Breast_Mammary_Tissue	0	NA	NA
ENSG00000140443;ENSG00000259475	IGF1R;RP11-654A16.3	15	98648971	99100851	protein_coding;antisense	2	4	Adipose_Subcutaneous;Colon_Transverse;Lung;Thyroid	4	Brain_Cerebellar_Hemisphere;Brain_Cerebellum;Nerve_Tibial;Skin_Sun_Exposed_Lower_leg	ENSG00000278090;ENSG00000183571
ENSG00000259205;ENSG00000270127	RP11-526I2.5;PRKXP1	15	100547765	100558954	lincRNA;processed_pseudogene	2	28	Adipose_Subcutaneous;Adipose_Visceral_Omentum;Adrenal_Gland;Artery_Aorta;Artery_Coronary;Artery_Tibial;Brain_Amygdala;Brain_Anterior_cingulate_cortex_BA24;Brain_Cortex;Brain_Frontal_Cortex_BA9;Brain_Putamen_basal_ganglia;Brain_Substantia_nigra;Cells_Cultured_fibroblasts;Cells_EBV-transformed_lymphocytes;Colon_Sigmoid;Colon_Transverse;Esophagus_Gastroesophageal_Junction;Esophagus_Muscularis;Heart_…	19	Brain_Caudate_basal_ganglia;Brain_Cerebellar_Hemisphere;Brain_Cerebellum;Brain_Hypothalamus;Brain_Nucleus_accumbens_basal_ganglia;Brain_Spinal_cord_cervical_c-1;Esophagus_Mucosa;Minor_Salivary_Gland;Muscle_Skeletal;Ovary;Pituitary;Prostate;Skin_Not_Sun_Exposed_Suprapubic;Skin_Sun_Exposed_Lower_leg;Small_Intestine_Terminal_Ileum;Spleen;Testis;Thyroid;Vagina	ENSG00000154227;ENSG00000251819;ENSG00000259540;ENSG00000140471
ENSG00000182253;ENSG00000261054	SYNM;RP11-6O2.4	15	99098217	99135593	protein_coding;antisense	2	3	Adipose_Subcutaneous;Adipose_Visceral_Omentum;Lung	0	NA	NA
ENSG00000259933;ENSG00000261123	RP11-304L19.1;RP11-304L19.3	16	2091598	2097026	sense_overlapping;sense_intronic	2	7	Adipose_Subcutaneous;Adrenal_Gland;Brain_Hippocampus;Breast_Mammary_Tissue;Colon_Transverse;Nerve_Tibial;Pituitary	3	Adipose_Visceral_Omentum;Lung;Thyroid	ENSG00000103197
ENSG00000140988;ENSG00000140990	NDUFB10;RPS2	16	1959508	1964860	protein_coding	2	5	Adipose_Subcutaneous;Artery_Aorta;Esophagus_Mucosa;Spleen;Whole_Blood	0	NA	NA
ENSG00000126602;ENSG00000263235	RP11-461A8.4;TRAP1	16	3650636	3717597	sense_overlapping;protein_coding	2	22	Adipose_Subcutaneous;Adipose_Visceral_Omentum;Artery_Aorta;Artery_Tibial;Breast_Mammary_Tissue;Colon_Sigmoid;Colon_Transverse;Esophagus_Gastroesophageal_Junction;Esophagus_Mucosa;Esophagus_Muscularis;Heart_Atrial_Appendage;Lung;Minor_Salivary_Gland;Nerve_Tibial;Ovary;Pancreas;Pituitary;Prostate;Skin_Not_Sun_Exposed_Suprapubic;Skin_Sun_Exposed_Lower_leg;Spleen;Whole_Blood	0	NA	NA
ENSG00000095917;ENSG00000260182	TPSD1;RP11-616M22.5	16	1256059	1258998	protein_coding;sense_intronic	2	24	Adipose_Subcutaneous;Adipose_Visceral_Omentum;Artery_Aorta;Artery_Coronary;Artery_Tibial;Brain_Cortex;Brain_Frontal_Cortex_BA9;Breast_Mammary_Tissue;Colon_Sigmoid;Colon_Transverse;Esophagus_Gastroesophageal_Junction;Esophagus_Mucosa;Esophagus_Muscularis;Lung;Minor_Salivary_Gland;Nerve_Tibial;Prostate;Skin_Not_Sun_Exposed_Suprapubic;Skin_Sun_Exposed_Lower_leg;Small_Intestine_Terminal_Ileum;Stomach…	3	Brain_Anterior_cingulate_cortex_BA24;Brain_Caudate_basal_ganglia;Brain_Putamen_basal_ganglia	ENSG00000172236
ENSG00000103249;ENSG00000260051	CLCN7;LA16c-390E6.4	16	1444935	1475580	protein_coding;antisense	2	23	Adipose_Subcutaneous;Adipose_Visceral_Omentum;Artery_Aorta;Artery_Tibial;Brain_Cerebellar_Hemisphere;Brain_Cerebellum;Breast_Mammary_Tissue;Cells_Cultured_fibroblasts;Colon_Transverse;Esophagus_Gastroesophageal_Junction;Esophagus_Muscularis;Heart_Atrial_Appendage;Heart_Left_Ventricle;Liver;Muscle_Skeletal;Nerve_Tibial;Pancreas;Skin_Not_Sun_Exposed_Suprapubic;Skin_Sun_Exposed_Lower_leg;Small_Intes…	5	Artery_Coronary;Brain_Spinal_cord_cervical_c-1;Colon_Sigmoid;Minor_Salivary_Gland;Prostate	ENSG00000127580;ENSG00000197599;ENSG00000198736;ENSG00000279930
ENSG00000085644;ENSG00000263072	ZNF213-AS1;ZNF213	16	3110460	3142805	antisense;protein_coding	2	20	Adipose_Subcutaneous;Adipose_Visceral_Omentum;Adrenal_Gland;Artery_Tibial;Brain_Amygdala;Brain_Anterior_cingulate_cortex_BA24;Brain_Caudate_basal_ganglia;Breast_Mammary_Tissue;Cells_Cultured_fibroblasts;Esophagus_Mucosa;Esophagus_Muscularis;Heart_Left_Ventricle;Lung;Minor_Salivary_Gland;Pancreas;Pituitary;Skin_Not_Sun_Exposed_Suprapubic;Skin_Sun_Exposed_Lower_leg;Small_Intestine_Terminal_Ileum;St…	2	Heart_Atrial_Appendage;Prostate	ENSG00000228146;ENSG00000122386;ENSG00000279330
ENSG00000182685;ENSG00000184207	BRICD5;PGP	16	2209417	2214807	protein_coding	2	18	Adipose_Subcutaneous;Adipose_Visceral_Omentum;Adrenal_Gland;Artery_Aorta;Artery_Coronary;Artery_Tibial;Colon_Sigmoid;Colon_Transverse;Esophagus_Mucosa;Esophagus_Muscularis;Lung;Nerve_Tibial;Ovary;Pancreas;Pituitary;Prostate;Skin_Not_Sun_Exposed_Suprapubic;Stomach	1	Small_Intestine_Terminal_Ileum	ENSG00000167965
ENSG00000103269;ENSG00000228201	AL022341.3;RHBDL1	16	648475	678268	antisense;protein_coding	2	3	Adipose_Subcutaneous;Cells_Cultured_fibroblasts;Esophagus_Mucosa	0	NA	NA
ENSG00000090581;ENSG00000279930	GNPTG;LA16c-312E8.4	16	1351923	1439315	protein_coding;TEC	2	2	Adipose_Subcutaneous;Lung	0	NA	NA
ENSG00000076344;ENSG00000242173	RGS11;ARHGDIG	16	268301	283010	protein_coding	2	15	Adipose_Subcutaneous;Adipose_Visceral_Omentum;Artery_Aorta;Artery_Coronary;Artery_Tibial;Breast_Mammary_Tissue;Cells_Cultured_fibroblasts;Colon_Sigmoid;Esophagus_Gastroesophageal_Junction;Esophagus_Mucosa;Lung;Prostate;Skin_Sun_Exposed_Lower_leg;Thyroid;Uterus	1	Esophagus_Muscularis	ENSG00000185615
ENSG00000205918;ENSG00000260565	PDPK2P;ERVK13-1	16	2616121	2673444	transcribed_unprocessed_pseudogene;processed_transcript	2	6	Adipose_Subcutaneous;Adipose_Visceral_Omentum;Artery_Aorta;Breast_Mammary_Tissue;Esophagus_Mucosa;Thyroid	13	Adrenal_Gland;Brain_Anterior_cingulate_cortex_BA24;Brain_Cerebellar_Hemisphere;Brain_Cerebellum;Brain_Cortex;Brain_Frontal_Cortex_BA9;Brain_Nucleus_accumbens_basal_ganglia;Colon_Sigmoid;Colon_Transverse;Nerve_Tibial;Pancreas;Spleen;Stomach	ENSG00000261613;ENSG00000260176;ENSG00000279162;ENSG00000215154;ENSG00000269937
ENSG00000217930;ENSG00000280063	PAM16;RP11-295D4.3	16	4331549	4355607	protein_coding;TEC	2	24	Adipose_Subcutaneous;Adipose_Visceral_Omentum;Artery_Aorta;Artery_Tibial;Brain_Caudate_basal_ganglia;Cells_Cultured_fibroblasts;Colon_Sigmoid;Colon_Transverse;Esophagus_Gastroesophageal_Junction;Esophagus_Muscularis;Heart_Atrial_Appendage;Liver;Lung;Nerve_Tibial;Pancreas;Pituitary;Prostate;Skin_Not_Sun_Exposed_Suprapubic;Skin_Sun_Exposed_Lower_leg;Small_Intestine_Terminal_Ileum;Spleen;Stomach;Thy…	1	Esophagus_Mucosa	ENSG00000103415
ENSG00000205937;ENSG00000260778	RNPS1;RP11-304L19.13	16	2253116	2273418	protein_coding;lincRNA	2	17	Adipose_Subcutaneous;Brain_Caudate_basal_ganglia;Brain_Cerebellum;Brain_Cortex;Brain_Frontal_Cortex_BA9;Brain_Nucleus_accumbens_basal_ganglia;Breast_Mammary_Tissue;Colon_Transverse;Esophagus_Muscularis;Heart_Atrial_Appendage;Lung;Pancreas;Pituitary;Skin_Not_Sun_Exposed_Suprapubic;Skin_Sun_Exposed_Lower_leg;Spleen;Stomach	0	NA	NA
ENSG00000103275;ENSG00000261505	UBE2I;LA16c-358B7.3	16	1309414	1327018	protein_coding;antisense	2	10	Adipose_Subcutaneous;Adipose_Visceral_Omentum;Adrenal_Gland;Artery_Tibial;Esophagus_Gastroesophageal_Junction;Heart_Atrial_Appendage;Muscle_Skeletal;Skin_Not_Sun_Exposed_Suprapubic;Skin_Sun_Exposed_Lower_leg;Thyroid	0	NA	NA
ENSG00000010539;ENSG00000281005	ZNF200;LINC00921	16	3222325	3267567	protein_coding;lincRNA	2	2	Adipose_Subcutaneous;Skin_Not_Sun_Exposed_Suprapubic	1	Breast_Mammary_Tissue	ENSG00000006194;ENSG00000140993;ENSG00000162086
ENSG00000127561;ENSG00000167962	SYNGR3;ZNF598	16	1989660	2009823	protein_coding	2	1	Adipose_Subcutaneous	0	NA	NA
ENSG00000103266;ENSG00000127580;ENSG00000161996	WDR90;STUB1;WDR24	16	649325	690444	protein_coding	3	1	Adipose_Subcutaneous	0	NA	NA
ENSG00000103266;ENSG00000127580;ENSG00000260394	LA16c-313D11.9;STUB1;WDR24	16	678504	690444	antisense;protein_coding	3	1	Adipose_Subcutaneous	0	NA	NA
ENSG00000103351;ENSG00000167984;ENSG00000262312	CLUAP1;NLRC3;LA16c-390H2.4	16	3500924	3577400	protein_coding;antisense	3	10	Adipose_Subcutaneous;Adrenal_Gland;Artery_Tibial;Brain_Cerebellum;Breast_Mammary_Tissue;Esophagus_Gastroesophageal_Junction;Esophagus_Muscularis;Heart_Atrial_Appendage;Nerve_Tibial;Skin_Sun_Exposed_Lower_leg	0	NA	NA
ENSG00000006194;ENSG00000010539;ENSG00000140993;ENSG00000232196	ZNF200;ZNF263;TIGD7;MTRNR2L4	16	3222325	3372740	protein_coding	4	3	Adipose_Subcutaneous;Esophagus_Gastroesophageal_Junction;Esophagus_Muscularis	0	NA	NA
ENSG00000262222;ENSG00000280153	RP11-876N24.3;RP11-876N24.4	16	10934005	10943021	TEC;antisense	2	18	Adipose_Subcutaneous;Adipose_Visceral_Omentum;Artery_Tibial;Breast_Mammary_Tissue;Colon_Sigmoid;Colon_Transverse;Esophagus_Gastroesophageal_Junction;Esophagus_Mucosa;Esophagus_Muscularis;Lung;Nerve_Tibial;Pancreas;Prostate;Skin_Not_Sun_Exposed_Suprapubic;Skin_Sun_Exposed_Lower_leg;Small_Intestine_Terminal_Ileum;Spleen;Whole_Blood	2	Adrenal_Gland;Thyroid	ENSG00000103274;ENSG00000153060;ENSG00000179583;ENSG00000182108;ENSG00000213853;ENSG00000263013
ENSG00000234719;ENSG00000260488	NPIPB2;RP11-166B2.7	16	11927373	11977850	protein_coding;antisense	2	4	Adipose_Subcutaneous;Breast_Mammary_Tissue;Cells_Cultured_fibroblasts;Skin_Sun_Exposed_Lower_leg	0	NA	NA
ENSG00000213853;ENSG00000279662	RP11-609N14.4;EMP2	16	10445309	10580698	TEC;protein_coding	2	7	Adipose_Subcutaneous;Adipose_Visceral_Omentum;Artery_Tibial;Breast_Mammary_Tissue;Colon_Sigmoid;Esophagus_Gastroesophageal_Junction;Ovary	4	Lung;Nerve_Tibial;Skin_Not_Sun_Exposed_Suprapubic;Skin_Sun_Exposed_Lower_leg	ENSG00000260468
ENSG00000103550;ENSG00000261195	KNOP1;CTD-2380F24.1	16	19701934	19766099	protein_coding;antisense	2	9	Adipose_Subcutaneous;Brain_Amygdala;Brain_Anterior_cingulate_cortex_BA24;Brain_Cerebellar_Hemisphere;Brain_Cortex;Brain_Hypothalamus;Brain_Nucleus_accumbens_basal_ganglia;Brain_Spinal_cord_cervical_c-1;Brain_Substantia_nigra	1	Brain_Caudate_basal_ganglia	ENSG00000167191
ENSG00000262155;ENSG00000263326	LINC02175;RP11-266L9.6	16	25066937	25072727	lincRNA;unprocessed_pseudogene	2	2	Adipose_Subcutaneous;Esophagus_Gastroesophageal_Junction	14	Adipose_Visceral_Omentum;Artery_Aorta;Artery_Aorta;Artery_Tibial;Brain_Cerebellum;Breast_Mammary_Tissue;Esophagus_Muscularis;Heart_Atrial_Appendage;Lung;Nerve_Tibial;Pituitary;Skin_Not_Sun_Exposed_Suprapubic;Skin_Sun_Exposed_Lower_leg;Thyroid	ENSG00000262587;ENSG00000262700;ENSG00000271105;ENSG00000261669
ENSG00000103226;ENSG00000183889	NOMO3;AC138969.4	16	16232495	16350590	protein_coding	2	20	Adipose_Subcutaneous;Adipose_Visceral_Omentum;Artery_Aorta;Artery_Tibial;Brain_Nucleus_accumbens_basal_ganglia;Breast_Mammary_Tissue;Colon_Transverse;Esophagus_Mucosa;Esophagus_Muscularis;Heart_Left_Ventricle;Lung;Muscle_Skeletal;Nerve_Tibial;Pituitary;Prostate;Skin_Not_Sun_Exposed_Suprapubic;Spleen;Stomach;Thyroid;Whole_Blood	1	Minor_Salivary_Gland	ENSG00000227827
ENSG00000103512;ENSG00000188599	NOMO1;NPIPP1	16	14833681	15123498	protein_coding;transcribed_unprocessed_pseudogene	2	4	Adipose_Subcutaneous;Artery_Coronary;Brain_Caudate_basal_ganglia;Brain_Nucleus_accumbens_basal_ganglia	2	Colon_Transverse;Uterus	ENSG00000260735;ENSG00000183426
ENSG00000038532;ENSG00000263013	RP11-876N24.5;CLEC16A	16	10938886	11182189	sense_intronic;protein_coding	2	3	Adipose_Subcutaneous;Breast_Mammary_Tissue;Testis	0	NA	NA
ENSG00000171490;ENSG00000261560	RSL1D1;RP11-166B2.3	16	11833850	11882569	protein_coding;sense_intronic	2	1	Adipose_Subcutaneous	0	NA	NA
ENSG00000156968;ENSG00000255277	ABCC6P2;MPV17L	16	14820792	15413268	transcribed_unprocessed_pseudogene;protein_coding	2	1	Adipose_Subcutaneous	0	NA	NA
ENSG00000185164;ENSG00000205746;ENSG00000254681	RP11-1212A22.1;PKD1P5;NOMO2	16	18334400	18562211	transcribed_unprocessed_pseudogene;protein_coding	3	17	Adipose_Subcutaneous;Artery_Tibial;Brain_Cerebellum;Brain_Cortex;Colon_Sigmoid;Esophagus_Mucosa;Esophagus_Muscularis;Heart_Atrial_Appendage;Heart_Left_Ventricle;Lung;Muscle_Skeletal;Nerve_Tibial;Pancreas;Skin_Not_Sun_Exposed_Suprapubic;Skin_Sun_Exposed_Lower_leg;Thyroid;Whole_Blood	0	NA	NA
ENSG00000072864;ENSG00000263065;ENSG00000263335	NDE1;AF001548.5;AF001548.6	16	15643267	15741759	protein_coding;antisense	3	9	Adipose_Subcutaneous;Brain_Spinal_cord_cervical_c-1;Brain_Substantia_nigra;Esophagus_Mucosa;Nerve_Tibial;Skin_Not_Sun_Exposed_Suprapubic;Skin_Sun_Exposed_Lower_leg;Spleen;Whole_Blood	0	NA	NA
ENSG00000183426;ENSG00000183793;ENSG00000254852	NPIPA2;NPIPA1;NPIPA5	16	14748066	15381047	protein_coding	3	17	Adipose_Subcutaneous;Adipose_Visceral_Omentum;Adrenal_Gland;Brain_Frontal_Cortex_BA9;Breast_Mammary_Tissue;Colon_Sigmoid;Esophagus_Gastroesophageal_Junction;Heart_Atrial_Appendage;Heart_Left_Ventricle;Lung;Nerve_Tibial;Pituitary;Skin_Not_Sun_Exposed_Suprapubic;Skin_Sun_Exposed_Lower_leg;Testis;Thyroid;Whole_Blood	2	Liver;Muscle_Skeletal	ENSG00000207425;ENSG00000179889
ENSG00000184602;ENSG00000188897;ENSG00000189067	CTD-3088G3.8;LITAF;SNN	16	11359845	11679079	protein_coding	3	1	Adipose_Subcutaneous	0	NA	NA
ENSG00000048471;ENSG00000259876;ENSG00000259899	SNX29;CTD-3037G24.4;CTD-3037G24.3	16	11976737	12611044	protein_coding;antisense	3	1	Adipose_Subcutaneous	0	NA	NA
ENSG00000188603;ENSG00000197272	CLN3;IL27	16	28474111	28512051	protein_coding	2	1	Adipose_Subcutaneous	0	NA	NA
ENSG00000167371;ENSG00000280789	PRRT2;PAGR1	16	29811986	29820117	protein_coding	2	5	Adipose_Subcutaneous;Artery_Tibial;Cells_Cultured_fibroblasts;Nerve_Tibial;Pituitary	0	NA	NA
ENSG00000205534;ENSG00000279583	SMG1P2;RP11-368N21.5	16	29527568	29596137	unprocessed_pseudogene;TEC	2	3	Adipose_Subcutaneous;Artery_Aorta;Breast_Mammary_Tissue	0	NA	NA
ENSG00000259807;ENSG00000260517	RP11-426C22.5;RP11-426C22.4	16	29139661	29220031	lincRNA	2	5	Adipose_Subcutaneous;Breast_Mammary_Tissue;Colon_Sigmoid;Skin_Not_Sun_Exposed_Suprapubic;Skin_Sun_Exposed_Lower_leg	0	NA	NA
ENSG00000155666;ENSG00000259940	KDM8;CTD-3203P2.1	16	27203495	27221768	protein_coding;antisense	2	2	Adipose_Subcutaneous;Artery_Tibial	0	NA	NA
ENSG00000169203;ENSG00000183336;ENSG00000183604	BOLA2;NPIPB12;SMG1P5	16	29453593	30335374	protein_coding;transcribed_unprocessed_pseudogene	3	4	Adipose_Subcutaneous;Adrenal_Gland;Colon_Sigmoid;Colon_Transverse	3	Adipose_Visceral_Omentum;Brain_Cortex;Brain_Nucleus_accumbens_basal_ganglia	ENSG00000254634;ENSG00000181625
ENSG00000260135;ENSG00000274508	RP11-212I21.5;RP11-212I21.2	16	55425574	55462297	lincRNA	2	3	Adipose_Subcutaneous;Lung;Skin_Sun_Exposed_Lower_leg	0	NA	NA
ENSG00000205362;ENSG00000205364	MT1M;MT1A	16	56632233	56640087	protein_coding	2	5	Adipose_Subcutaneous;Adipose_Visceral_Omentum;Breast_Mammary_Tissue;Heart_Atrial_Appendage;Thyroid	0	NA	NA
ENSG00000166971;ENSG00000279344	RP11-44F14.7;AKTIP	16	53478957	53504411	TEC;protein_coding	2	2	Adipose_Subcutaneous;Colon_Sigmoid	12	Adrenal_Gland;Artery_Aorta;Brain_Amygdala;Brain_Cortex;Brain_Frontal_Cortex_BA9;Breast_Mammary_Tissue;Esophagus_Gastroesophageal_Junction;Esophagus_Muscularis;Heart_Atrial_Appendage;Heart_Left_Ventricle;Ovary;Stomach	ENSG00000103479
ENSG00000223496;ENSG00000261556	SMG1P7;EXOSC6	16	70219574	70251930	transcribed_unprocessed_pseudogene;protein_coding	2	31	Adipose_Subcutaneous;Adrenal_Gland;Artery_Aorta;Artery_Coronary;Artery_Tibial;Brain_Amygdala;Brain_Caudate_basal_ganglia;Brain_Hippocampus;Brain_Nucleus_accumbens_basal_ganglia;Brain_Putamen_basal_ganglia;Breast_Mammary_Tissue;Colon_Sigmoid;Colon_Transverse;Esophagus_Gastroesophageal_Junction;Esophagus_Mucosa;Heart_Atrial_Appendage;Heart_Left_Ventricle;Lung;Minor_Salivary_Gland;Muscle_Skeletal;Ne…	12	Brain_Anterior_cingulate_cortex_BA24;Brain_Cerebellar_Hemisphere;Brain_Cerebellum;Brain_Cortex;Brain_Frontal_Cortex_BA9;Brain_Hypothalamus;Brain_Spinal_cord_cervical_c-1;Brain_Substantia_nigra;Kidney_Cortex;Ovary;Pituitary;Testis	ENSG00000090861;ENSG00000189091;ENSG00000157322;ENSG00000157335;ENSG00000255185
ENSG00000135702;ENSG00000205084	CHST5;TMEM231	16	75528535	75556286	protein_coding	2	3	Adipose_Subcutaneous;Breast_Mammary_Tissue;Prostate	0	NA	NA
ENSG00000214331;ENSG00000261079	RP11-252A24.2;RP11-252A24.3	16	74332614	74369826	transcribed_unprocessed_pseudogene;lincRNA	2	9	Adipose_Subcutaneous;Colon_Sigmoid;Esophagus_Gastroesophageal_Junction;Esophagus_Muscularis;Muscle_Skeletal;Nerve_Tibial;Skin_Not_Sun_Exposed_Suprapubic;Skin_Sun_Exposed_Lower_leg;Testis	0	NA	NA
ENSG00000166546;ENSG00000261656	BEAN1;BEAN1-AS1	16	66427297	66493529	protein_coding;antisense	2	10	Adipose_Subcutaneous;Artery_Tibial;Colon_Sigmoid;Esophagus_Muscularis;Liver;Lung;Nerve_Tibial;Testis;Thyroid;Whole_Blood	2	Prostate;Spleen	ENSG00000166548
ENSG00000089505;ENSG00000166548	TK2;CMTM1	16	66508003	66579137	protein_coding	2	2	Adipose_Subcutaneous;Lung	0	NA	NA
ENSG00000103111;ENSG00000205078	MON1B;SYCE1L	16	77190835	77213005	protein_coding	2	13	Adipose_Subcutaneous;Artery_Aorta;Artery_Coronary;Artery_Tibial;Brain_Caudate_basal_ganglia;Brain_Cerebellar_Hemisphere;Brain_Putamen_basal_ganglia;Brain_Spinal_cord_cervical_c-1;Liver;Lung;Nerve_Tibial;Testis;Thyroid	0	NA	NA
ENSG00000140905;ENSG00000166455	C16orf46;GCSH	16	81053497	81096425	protein_coding	2	3	Adipose_Subcutaneous;Adipose_Visceral_Omentum;Thyroid	0	NA	NA
ENSG00000166451;ENSG00000261061	CENPN;RP11-303E16.2	16	81006498	81033114	protein_coding;sense_intronic	2	10	Adipose_Subcutaneous;Adipose_Visceral_Omentum;Esophagus_Mucosa;Heart_Left_Ventricle;Muscle_Skeletal;Nerve_Tibial;Skin_Not_Sun_Exposed_Suprapubic;Skin_Sun_Exposed_Lower_leg;Testis;Thyroid	0	NA	NA
ENSG00000260528;ENSG00000261172	FAM157C;RP11-356C4.5	16	90102271	90178344	lincRNA	2	44	Adipose_Subcutaneous;Adipose_Visceral_Omentum;Adrenal_Gland;Artery_Aorta;Artery_Coronary;Artery_Tibial;Brain_Amygdala;Brain_Anterior_cingulate_cortex_BA24;Brain_Caudate_basal_ganglia;Brain_Cerebellar_Hemisphere;Brain_Cortex;Brain_Frontal_Cortex_BA9;Brain_Hippocampus;Brain_Hypothalamus;Brain_Nucleus_accumbens_basal_ganglia;Brain_Putamen_basal_ganglia;Brain_Spinal_cord_cervical_c-1;Brain_Substantia…	1	Brain_Cerebellum	ENSG00000277349
ENSG00000141013;ENSG00000222019	GAS8;URAHP	16	90019629	90047773	protein_coding;transcribed_unprocessed_pseudogene	2	11	Adipose_Subcutaneous;Adipose_Visceral_Omentum;Artery_Coronary;Breast_Mammary_Tissue;Colon_Sigmoid;Esophagus_Gastroesophageal_Junction;Esophagus_Muscularis;Liver;Muscle_Skeletal;Prostate;Vagina	2	Brain_Cerebellar_Hemisphere;Testis	ENSG00000221819;ENSG00000003249
ENSG00000187741;ENSG00000204991	FANCA;SPIRE2	16	89737549	89871319	protein_coding	2	23	Adipose_Subcutaneous;Adipose_Visceral_Omentum;Adrenal_Gland;Artery_Aorta;Artery_Coronary;Artery_Tibial;Brain_Cortex;Brain_Hypothalamus;Breast_Mammary_Tissue;Colon_Sigmoid;Esophagus_Muscularis;Heart_Atrial_Appendage;Heart_Left_Ventricle;Muscle_Skeletal;Nerve_Tibial;Ovary;Pancreas;Pituitary;Prostate;Skin_Sun_Exposed_Lower_leg;Spleen;Stomach;Uterus	1	Esophagus_Gastroesophageal_Junction	ENSG00000260259
ENSG00000051523;ENSG00000260630	CYBA;SNAI3-AS1	16	88643283	88687186	protein_coding;antisense	2	6	Adipose_Subcutaneous;Brain_Cortex;Breast_Mammary_Tissue;Colon_Sigmoid;Lung;Stomach	0	NA	NA
ENSG00000103264;ENSG00000269901	FBXO31;RP11-178L8.9	16	87327427	87389760	protein_coding;antisense	2	1	Adipose_Subcutaneous	0	NA	NA
ENSG00000103248;ENSG00000243697;ENSG00000270020	RP11-463O9.9;RP11-463O9.1;MTHFSD	16	86520383	86555235	lincRNA;processed_pseudogene;protein_coding	3	4	Adipose_Subcutaneous;Breast_Mammary_Tissue;Muscle_Skeletal;Ovary	0	NA	NA
ENSG00000103160;ENSG00000140955;ENSG00000250685	HSDL1;ADAD2;RP11-486L19.2	16	84122281	84197166	protein_coding;antisense	3	1	Adipose_Subcutaneous	0	NA	NA
ENSG00000129255;ENSG00000161956	SENP3;MPDU1	17	7561875	7592693	protein_coding	2	2	Adipose_Subcutaneous;Artery_Tibial	0	NA	NA
ENSG00000161956;ENSG00000239697	TNFSF12;SENP3	17	7548891	7571969	protein_coding	2	2	Adipose_Subcutaneous;Artery_Tibial	0	NA	NA
ENSG00000185561;ENSG00000186594	TLCD2;MIR22HG	17	1702790	1717174	protein_coding;lincRNA	2	10	Adipose_Subcutaneous;Artery_Aorta;Artery_Tibial;Brain_Hypothalamus;Cells_Cultured_fibroblasts;Esophagus_Gastroesophageal_Junction;Esophagus_Mucosa;Heart_Atrial_Appendage;Thyroid;Whole_Blood	0	NA	NA
ENSG00000175826;ENSG00000181885	CTDNEP1;CLDN7	17	7243815	7263983	protein_coding	2	7	Adipose_Subcutaneous;Colon_Transverse;Esophagus_Gastroesophageal_Junction;Heart_Left_Ventricle;Muscle_Skeletal;Pancreas;Thyroid	6	Adipose_Visceral_Omentum;Adrenal_Gland;Breast_Mammary_Tissue;Esophagus_Mucosa;Esophagus_Muscularis;Heart_Atrial_Appendage	ENSG00000170291
ENSG00000108556;ENSG00000205710	CHRNE;C17orf107	17	4898062	4903074	protein_coding	2	20	Adipose_Subcutaneous;Adipose_Visceral_Omentum;Artery_Aorta;Artery_Coronary;Artery_Tibial;Breast_Mammary_Tissue;Colon_Sigmoid;Colon_Transverse;Esophagus_Gastroesophageal_Junction;Esophagus_Muscularis;Heart_Left_Ventricle;Lung;Nerve_Tibial;Skin_Not_Sun_Exposed_Suprapubic;Skin_Sun_Exposed_Lower_leg;Small_Intestine_Terminal_Ileum;Spleen;Testis;Thyroid;Whole_Blood	2	Cells_EBV-transformed_lymphocytes;Stomach	ENSG00000108509
ENSG00000167699;ENSG00000171861	GLOD4;MRM3	17	757097	792509	protein_coding	2	1	Adipose_Subcutaneous	0	NA	NA
ENSG00000167705;ENSG00000277597	RILP;RP11-961A15.3	17	1646145	1685151	protein_coding;antisense	2	1	Adipose_Subcutaneous	0	NA	NA
ENSG00000141258;ENSG00000263345	SGSM2;RP1-59D14.5	17	2337508	2381058	protein_coding;antisense	2	8	Adipose_Subcutaneous;Adipose_Visceral_Omentum;Adrenal_Gland;Artery_Tibial;Breast_Mammary_Tissue;Lung;Nerve_Tibial;Stomach	3	Esophagus_Mucosa;Skin_Not_Sun_Exposed_Suprapubic;Skin_Sun_Exposed_Lower_leg	ENSG00000167721;ENSG00000274758;ENSG00000070366
ENSG00000183688;ENSG00000262061	RP11-1260E13.4;RFLNB	17	331205	445939	processed_transcript;protein_coding	2	1	Adipose_Subcutaneous	0	NA	NA
ENSG00000108561;ENSG00000129197;ENSG00000263272	RPAIN;CTC-524C5.2;C1QBP	17	5420161	5448808	protein_coding;antisense	3	1	Adipose_Subcutaneous	0	NA	NA
ENSG00000129204;ENSG00000167840;ENSG00000234327	ZNF232;AC012146.7;USP6	17	5105541	5175034	protein_coding;processed_transcript	3	17	Adipose_Subcutaneous;Adipose_Visceral_Omentum;Artery_Aorta;Artery_Coronary;Colon_Sigmoid;Colon_Transverse;Esophagus_Gastroesophageal_Junction;Esophagus_Mucosa;Esophagus_Muscularis;Heart_Atrial_Appendage;Heart_Left_Ventricle;Lung;Minor_Salivary_Gland;Nerve_Tibial;Skin_Not_Sun_Exposed_Suprapubic;Skin_Sun_Exposed_Lower_leg;Small_Intestine_Terminal_Ileum	4	Breast_Mammary_Tissue;Ovary;Thyroid;Vagina	ENSG00000262855;ENSG00000161929
ENSG00000108839;ENSG00000215067;ENSG00000262089	ALOX12-AS1;RP11-589P10.5;ALOX12	17	6876635	7012349	antisense;lincRNA;protein_coding	3	3	Adipose_Subcutaneous;Artery_Tibial;Breast_Mammary_Tissue	0	NA	NA
ENSG00000109063;ENSG00000264016	MYH3;CTC-297N7.9	17	10628527	10769016	protein_coding;lincRNA	2	2	Adipose_Subcutaneous;Stomach	2	Breast_Mammary_Tissue;Thyroid	ENSG00000187824;ENSG00000263400;ENSG00000264176;ENSG00000133028;ENSG00000170222
ENSG00000187824;ENSG00000264176	TMEM220;MAGOH2P	17	10699015	10730316	protein_coding;transcribed_processed_pseudogene	2	8	Adipose_Subcutaneous;Cells_Cultured_fibroblasts;Colon_Sigmoid;Esophagus_Mucosa;Minor_Salivary_Gland;Muscle_Skeletal;Small_Intestine_Terminal_Ileum;Whole_Blood	15	Adipose_Visceral_Omentum;Adrenal_Gland;Artery_Aorta;Artery_Tibial;Brain_Cerebellar_Hemisphere;Brain_Cerebellum;Brain_Cortex;Brain_Nucleus_accumbens_basal_ganglia;Breast_Mammary_Tissue;Colon_Transverse;Liver;Pancreas;Prostate;Stomach;Testis	ENSG00000109063;ENSG00000263508;ENSG00000133028;ENSG00000170222;ENSG00000263400;ENSG00000264016
ENSG00000263400;ENSG00000264016;ENSG00000264176	MAGOH2P;TMEM220-AS1;CTC-297N7.9	17	10716002	10815164	transcribed_processed_pseudogene;antisense;lincRNA	3	2	Adipose_Subcutaneous;Adipose_Visceral_Omentum	4	Breast_Mammary_Tissue;Colon_Transverse;Prostate;Stomach	ENSG00000109063;ENSG00000187824;ENSG00000263508
ENSG00000263400;ENSG00000263508;ENSG00000264016	TMEM220-AS1;CTC-297N7.9;RP11-963H4.3	17	10729777	10880895	antisense;lincRNA	3	2	Adipose_Subcutaneous;Adipose_Visceral_Omentum	2	Pituitary;Prostate	ENSG00000187824;ENSG00000264176
ENSG00000188933;ENSG00000226145	USP32P1;KRT16P6	17	16786489	16822579	transcribed_unprocessed_pseudogene	2	7	Adipose_Subcutaneous;Adipose_Visceral_Omentum;Artery_Tibial;Breast_Mammary_Tissue;Heart_Atrial_Appendage;Muscle_Skeletal;Nerve_Tibial	0	NA	NA
ENSG00000223878;ENSG00000239704	CDRT4;AC005517.3	17	15436015	15507354	protein_coding;processed_pseudogene	2	5	Adipose_Subcutaneous;Brain_Cerebellum;Brain_Frontal_Cortex_BA9;Breast_Mammary_Tissue;Esophagus_Mucosa	14	Adipose_Visceral_Omentum;Adrenal_Gland;Colon_Transverse;Lung;Minor_Salivary_Gland;Ovary;Pancreas;Pituitary;Prostate;Skin_Not_Sun_Exposed_Suprapubic;Skin_Sun_Exposed_Lower_leg;Small_Intestine_Terminal_Ileum;Stomach;Thyroid	ENSG00000175106;ENSG00000266538;ENSG00000125409;ENSG00000266667;ENSG00000234324
ENSG00000072134;ENSG00000262074	SNORD3B-2;EPN2	17	19063346	19336715	snoRNA;protein_coding	2	1	Adipose_Subcutaneous	0	NA	NA
ENSG00000128487;ENSG00000154898	SPECC1;CCDC144CP	17	20009344	20403557	protein_coding;transcribed_processed_pseudogene	2	1	Adipose_Subcutaneous	0	NA	NA
ENSG00000228157;ENSG00000279825	CTC-457L16.1;AC007952.5	17	19030857	19096361	TEC;processed_transcript	2	7	Adipose_Subcutaneous;Adipose_Visceral_Omentum;Adrenal_Gland;Breast_Mammary_Tissue;Colon_Transverse;Small_Intestine_Terminal_Ileum;Spleen	3	Esophagus_Gastroesophageal_Junction;Lung;Testis	ENSG00000235979;ENSG00000072134;ENSG00000265185
ENSG00000108448;ENSG00000249459	ZNF286B;TRIM16L	17	18658429	18736118	protein_coding	2	1	Adipose_Subcutaneous	0	NA	NA
ENSG00000228983;ENSG00000231625	SLC47A1P1;CTD-2104P17.1	17	19579943	19633825	transcribed_unprocessed_pseudogene	2	7	Adipose_Subcutaneous;Artery_Tibial;Esophagus_Gastroesophageal_Junction;Ovary;Pituitary;Testis;Uterus	1	Vagina	ENSG00000083290
ENSG00000179277;ENSG00000265519;ENSG00000276855	MEIS3P1;CTD-3157E16.1;CTD-3157E16.2	17	15786618	15789705	processed_pseudogene;lincRNA	3	28	Adipose_Subcutaneous;Adipose_Visceral_Omentum;Artery_Aorta;Artery_Coronary;Artery_Tibial;Brain_Amygdala;Brain_Anterior_cingulate_cortex_BA24;Brain_Caudate_basal_ganglia;Brain_Cerebellar_Hemisphere;Brain_Cortex;Brain_Frontal_Cortex_BA9;Brain_Hypothalamus;Brain_Spinal_cord_cervical_c-1;Breast_Mammary_Tissue;Cells_Cultured_fibroblasts;Colon_Sigmoid;Colon_Transverse;Esophagus_Gastroesophageal_Junctio…	0	NA	NA
ENSG00000154874;ENSG00000213077;ENSG00000233327;ENSG00000273018	CTD-2303H24.2;USP32P2;FAM106A;CCDC144B	17	18511262	18625608	processed_transcript;transcribed_unprocessed_pseudogene;protein_coding	4	21	Adipose_Subcutaneous;Adrenal_Gland;Artery_Coronary;Brain_Caudate_basal_ganglia;Cells_Cultured_fibroblasts;Colon_Sigmoid;Esophagus_Gastroesophageal_Junction;Esophagus_Muscularis;Heart_Atrial_Appendage;Heart_Left_Ventricle;Minor_Salivary_Gland;Muscle_Skeletal;Nerve_Tibial;Ovary;Pancreas;Pituitary;Prostate;Skin_Not_Sun_Exposed_Suprapubic;Skin_Sun_Exposed_Lower_leg;Small_Intestine_Terminal_Ileum;Thyr…	15	Adipose_Visceral_Omentum;Artery_Aorta;Artery_Tibial;Brain_Cerebellar_Hemisphere;Brain_Cerebellum;Brain_Cortex;Brain_Frontal_Cortex_BA9;Brain_Spinal_cord_cervical_c-1;Brain_Substantia_nigra;Breast_Mammary_Tissue;Colon_Transverse;Esophagus_Mucosa;Lung;Spleen;Stomach	ENSG00000171916;ENSG00000220161;ENSG00000177731;ENSG00000186831;ENSG00000176974;ENSG00000214856
ENSG00000141161;ENSG00000266947	UNC45B;RP11-799D4.4	17	35147817	35242963	protein_coding;antisense	2	3	Adipose_Subcutaneous;Breast_Mammary_Tissue;Thyroid	0	NA	NA
ENSG00000204650;ENSG00000214425	LRRC37A4P;LINC02210	17	45506741	45655156	transcribed_unprocessed_pseudogene;transcribed_unitary_pseudogene	2	2	Adipose_Subcutaneous;Esophagus_Muscularis	0	NA	NA
ENSG00000064300;ENSG00000279036	RP11-81K2.2;NGFR	17	49494223	49515017	TEC;protein_coding	2	1	Adipose_Subcutaneous	0	NA	NA
ENSG00000274736;ENSG00000276409	CCL14;CCL23	17	35983291	36017968	protein_coding	2	14	Adipose_Subcutaneous;Adipose_Visceral_Omentum;Artery_Aorta;Artery_Tibial;Breast_Mammary_Tissue;Colon_Transverse;Esophagus_Gastroesophageal_Junction;Esophagus_Mucosa;Esophagus_Muscularis;Muscle_Skeletal;Nerve_Tibial;Skin_Not_Sun_Exposed_Suprapubic;Skin_Sun_Exposed_Lower_leg;Thyroid	1	Colon_Sigmoid	ENSG00000275718
ENSG00000277182;ENSG00000277258	PCGF2;CTB-58E17.5	17	38735045	38751457	protein_coding;antisense	2	10	Adipose_Subcutaneous;Artery_Aorta;Artery_Tibial;Cells_Cultured_fibroblasts;Esophagus_Gastroesophageal_Junction;Esophagus_Mucosa;Lung;Nerve_Tibial;Skin_Not_Sun_Exposed_Suprapubic;Thyroid	0	NA	NA
ENSG00000089558;ENSG00000108774	RAB5C;KCNH4	17	42124976	42181278	protein_coding	2	5	Adipose_Subcutaneous;Adipose_Visceral_Omentum;Breast_Mammary_Tissue;Esophagus_Gastroesophageal_Junction;Heart_Left_Ventricle	0	NA	NA
ENSG00000108671;ENSG00000278668	RP11-227G15.11;PSMD11	17	32410159	32483318	lincRNA;protein_coding	2	1	Adipose_Subcutaneous	0	NA	NA
ENSG00000229980;ENSG00000262006	TOB1-AS1;RP11-700H6.4	17	50866679	50910232	processed_transcript;lincRNA	2	15	Adipose_Subcutaneous;Artery_Aorta;Artery_Tibial;Brain_Caudate_basal_ganglia;Brain_Cerebellar_Hemisphere;Brain_Cerebellum;Brain_Cortex;Brain_Frontal_Cortex_BA9;Colon_Sigmoid;Colon_Transverse;Esophagus_Gastroesophageal_Junction;Esophagus_Muscularis;Muscle_Skeletal;Nerve_Tibial;Uterus	0	NA	NA
ENSG00000004142;ENSG00000109084	TMEM97;POLDIP2	17	28319095	28357522	protein_coding	2	4	Adipose_Subcutaneous;Brain_Caudate_basal_ganglia;Brain_Nucleus_accumbens_basal_ganglia;Brain_Putamen_basal_ganglia	1	Esophagus_Gastroesophageal_Junction	ENSG00000004139
ENSG00000260075;ENSG00000266918	RP11-798G7.8;NSFP1	17	45531577	46487141	TEC;unprocessed_pseudogene	2	13	Adipose_Subcutaneous;Artery_Tibial;Brain_Anterior_cingulate_cortex_BA24;Brain_Caudate_basal_ganglia;Brain_Frontal_Cortex_BA9;Brain_Hypothalamus;Brain_Nucleus_accumbens_basal_ganglia;Brain_Putamen_basal_ganglia;Esophagus_Gastroesophageal_Junction;Lung;Minor_Salivary_Gland;Pituitary;Stomach	1	Cells_EBV-transformed_lymphocytes	ENSG00000120071
ENSG00000131471;ENSG00000260105	AOC3;AOC4P	17	42851184	42874369	protein_coding;transcribed_unprocessed_pseudogene	2	2	Adipose_Subcutaneous;Colon_Sigmoid	1	Artery_Tibial	ENSG00000213373
ENSG00000278311;ENSG00000278535	GGNBP2;DHRS11	17	36544888	36600806	protein_coding	2	8	Adipose_Subcutaneous;Artery_Aorta;Artery_Tibial;Brain_Caudate_basal_ganglia;Brain_Cortex;Brain_Hippocampus;Brain_Putamen_basal_ganglia;Esophagus_Gastroesophageal_Junction	4	Brain_Spinal_cord_cervical_c-1;Heart_Atrial_Appendage;Pancreas;Whole_Blood	ENSG00000273611;ENSG00000278259
ENSG00000172716;ENSG00000267364	RP11-47L3.1;SLFN11	17	35313502	35373701	lincRNA;protein_coding	2	1	Adipose_Subcutaneous	0	NA	NA
ENSG00000108823;ENSG00000188662	SGCA;HILS1	17	50165985	50181178	protein_coding;transcribed_unitary_pseudogene	2	7	Adipose_Subcutaneous;Adipose_Visceral_Omentum;Artery_Tibial;Cells_Cultured_fibroblasts;Lung;Skin_Sun_Exposed_Lower_leg;Thyroid	6	Brain_Cerebellar_Hemisphere;Colon_Sigmoid;Colon_Transverse;Esophagus_Gastroesophageal_Junction;Esophagus_Muscularis;Uterus	ENSG00000253730;ENSG00000261959;ENSG00000108821
ENSG00000007171;ENSG00000232859	NOS2;LYRM9	17	27756766	27893383	protein_coding	2	33	Adipose_Subcutaneous;Adipose_Visceral_Omentum;Adrenal_Gland;Artery_Aorta;Artery_Tibial;Brain_Amygdala;Brain_Anterior_cingulate_cortex_BA24;Brain_Caudate_basal_ganglia;Brain_Cerebellar_Hemisphere;Brain_Cerebellum;Brain_Cortex;Brain_Hippocampus;Brain_Hypothalamus;Brain_Nucleus_accumbens_basal_ganglia;Brain_Spinal_cord_cervical_c-1;Brain_Substantia_nigra;Colon_Sigmoid;Colon_Transverse;Esophagus_Gast…	1	Artery_Coronary	ENSG00000198242
ENSG00000128652;ENSG00000128709;ENSG00000128710;ENSG00000170166;ENSG00000175879;ENSG00000224189;ENSG00000237380;ENSG00000272729	HOXD10;HOXD-AS2;HOXD9;HOXD8;HOXD3;HOXD4;RP11-387A1.5;HAGLR	2	176108790	176188540	protein_coding;antisense	8	1	Adipose_Visceral_Omentum	0	NA	NA
ENSG00000185829;ENSG00000267198	RP11-798G7.6;ARL17A	17	45545804	46579682	lincRNA;protein_coding	2	2	Adipose_Subcutaneous;Vagina	2	Nerve_Tibial;Whole_Blood	ENSG00000120071;ENSG00000186868;ENSG00000266918;ENSG00000228696
ENSG00000274419;ENSG00000274487;ENSG00000278845	TBC1D3D;CH17-431G21.1;MRPL45	17	38003976	38323218	protein_coding;unprocessed_pseudogene	3	1	Adipose_Subcutaneous	0	NA	NA
ENSG00000274767;ENSG00000276070;ENSG00000276085	AC131056.3;CCL3L3;CCL4L2	17	36183235	36212878	antisense;protein_coding	3	9	Adipose_Subcutaneous;Artery_Tibial;Brain_Anterior_cingulate_cortex_BA24;Brain_Caudate_basal_ganglia;Brain_Hippocampus;Brain_Nucleus_accumbens_basal_ganglia;Brain_Spinal_cord_cervical_c-1;Esophagus_Mucosa;Skin_Not_Sun_Exposed_Suprapubic	0	NA	NA
ENSG00000120071;ENSG00000228696;ENSG00000267198	RP11-798G7.6;KANSL1;ARL17B	17	45545804	46361797	lincRNA;protein_coding	3	2	Adipose_Subcutaneous;Artery_Tibial	1	Whole_Blood	ENSG00000185829;ENSG00000266918
ENSG00000006282;ENSG00000049283;ENSG00000250107	EPN3;SPATA20;CACNA1G-AS1	17	50532543	50562108	protein_coding;antisense	3	1	Adipose_Subcutaneous	0	NA	NA
ENSG00000172123;ENSG00000267102;ENSG00000267547;ENSG00000267648	RP11-686D22.4;RP11-686D22.3;RP11-686D22.7;SLFN12	17	35403837	35433283	lincRNA;transcribed_processed_pseudogene;protein_coding	4	14	Adipose_Subcutaneous;Adipose_Visceral_Omentum;Artery_Tibial;Breast_Mammary_Tissue;Cells_Cultured_fibroblasts;Colon_Transverse;Esophagus_Gastroesophageal_Junction;Esophagus_Mucosa;Esophagus_Muscularis;Heart_Atrial_Appendage;Lung;Prostate;Skin_Sun_Exposed_Lower_leg;Stomach	1	Whole_Blood	ENSG00000267711
ENSG00000154760;ENSG00000205045;ENSG00000255987;ENSG00000267369;ENSG00000267554	SLFN13;SLFN12L;RP11-686D22.10;RP11-1094M14.8;TOMM20P2	17	35435096	35537861	protein_coding;processed_pseudogene	5	1	Adipose_Subcutaneous	0	NA	NA
ENSG00000214401;ENSG00000262539;ENSG00000263503;ENSG00000264070;ENSG00000280022	DND1P1;RP11-707O23.1;MAPK8IP1P2;KANSL1-AS1;RP11-259G18.3	17	45585871	46260606	processed_pseudogene;TEC;antisense	5	1	Adipose_Subcutaneous	1	Brain_Spinal_cord_cervical_c-1	ENSG00000262500
ENSG00000108654;ENSG00000258890	DDX5;CEP95	17	64499616	64542294	protein_coding	2	12	Adipose_Subcutaneous;Artery_Aorta;Artery_Tibial;Breast_Mammary_Tissue;Lung;Nerve_Tibial;Skin_Not_Sun_Exposed_Suprapubic;Skin_Sun_Exposed_Lower_leg;Spleen;Testis;Thyroid;Whole_Blood	0	NA	NA
ENSG00000108622;ENSG00000224383	PRR29;ICAM2	17	64001084	64020634	protein_coding	2	9	Adipose_Subcutaneous;Adipose_Visceral_Omentum;Breast_Mammary_Tissue;Cells_Cultured_fibroblasts;Heart_Atrial_Appendage;Lung;Skin_Not_Sun_Exposed_Suprapubic;Skin_Sun_Exposed_Lower_leg;Whole_Blood	0	NA	NA
ENSG00000121068;ENSG00000267280	TBX2-AS1;TBX2	17	61393456	61411555	antisense;protein_coding	2	19	Adipose_Subcutaneous;Artery_Aorta;Artery_Tibial;Brain_Cerebellum;Brain_Cortex;Brain_Putamen_basal_ganglia;Colon_Sigmoid;Colon_Transverse;Esophagus_Gastroesophageal_Junction;Esophagus_Mucosa;Heart_Left_Ventricle;Lung;Muscle_Skeletal;Nerve_Tibial;Pituitary;Prostate;Skin_Sun_Exposed_Lower_leg;Testis;Thyroid	0	NA	NA
ENSG00000264364;ENSG00000279207	DYNLL2;RP11-159D12.8	17	58083415	58101479	protein_coding;TEC	2	6	Adipose_Subcutaneous;Adipose_Visceral_Omentum;Artery_Aorta;Colon_Transverse;Lung;Stomach	0	NA	NA
ENSG00000176809;ENSG00000232457;ENSG00000265912	LRRC37A3;RP11-583F2.2;SLC16A6P1	17	64854312	64956546	protein_coding;lincRNA;transcribed_unprocessed_pseudogene	3	22	Adipose_Subcutaneous;Adipose_Visceral_Omentum;Adrenal_Gland;Artery_Tibial;Cells_Cultured_fibroblasts;Colon_Sigmoid;Colon_Transverse;Esophagus_Gastroesophageal_Junction;Esophagus_Mucosa;Esophagus_Muscularis;Heart_Atrial_Appendage;Lung;Muscle_Skeletal;Nerve_Tibial;Pancreas;Pituitary;Prostate;Skin_Not_Sun_Exposed_Suprapubic;Skin_Sun_Exposed_Lower_leg;Stomach;Thyroid;Uterus	1	Artery_Aorta	ENSG00000108370
ENSG00000267023;ENSG00000278730	LRRC37A16P;RP11-147L13.11	17	68125777	68152468	transcribed_unprocessed_pseudogene;lincRNA	2	4	Adipose_Subcutaneous;Brain_Hippocampus;Brain_Nucleus_accumbens_basal_ganglia;Skin_Not_Sun_Exposed_Suprapubic	5	Brain_Cerebellar_Hemisphere;Brain_Cerebellum;Brain_Cortex;Cells_Cultured_fibroblasts;Muscle_Skeletal	ENSG00000267731;ENSG00000274561;ENSG00000265055
ENSG00000267194;ENSG00000267653	RP1-193H18.3;RP1-193H18.2	17	69477139	69553861	lincRNA	2	1	Adipose_Subcutaneous	0	NA	NA
ENSG00000070540;ENSG00000267009	RP11-120M18.2;WIPI1	17	68413623	68493670	processed_transcript;protein_coding	2	1	Adipose_Subcutaneous	0	NA	NA
ENSG00000237854;ENSG00000265055;ENSG00000274561;ENSG00000277476	AC145343.2;LINC00674;RP11-147L13.12;RP11-147L13.13	17	68096046	68135935	lincRNA;transcribed_unprocessed_pseudogene	4	2	Adipose_Subcutaneous;Cells_Cultured_fibroblasts	0	NA	NA
ENSG00000267466;ENSG00000267506	RP11-13K12.1;RP11-13K12.5	17	77546940	77568695	lincRNA	2	10	Adipose_Subcutaneous;Artery_Tibial;Brain_Amygdala;Brain_Anterior_cingulate_cortex_BA24;Brain_Nucleus_accumbens_basal_ganglia;Colon_Sigmoid;Colon_Transverse;Esophagus_Gastroesophageal_Junction;Esophagus_Muscularis;Heart_Atrial_Appendage	3	Brain_Cortex;Brain_Frontal_Cortex_BA9;Nerve_Tibial	ENSG00000279572;ENSG00000078687
ENSG00000141527;ENSG00000262580	CARD14;RP11-334C17.5	17	80169992	80209263	protein_coding;antisense	2	20	Adipose_Subcutaneous;Adipose_Visceral_Omentum;Artery_Aorta;Artery_Tibial;Brain_Anterior_cingulate_cortex_BA24;Brain_Cerebellum;Breast_Mammary_Tissue;Cells_Cultured_fibroblasts;Colon_Sigmoid;Esophagus_Gastroesophageal_Junction;Esophagus_Muscularis;Heart_Left_Ventricle;Lung;Muscle_Skeletal;Nerve_Tibial;Ovary;Pituitary;Thyroid;Uterus;Whole_Blood	0	NA	NA
ENSG00000078687;ENSG00000204282	TNRC6C;TNRC6C-AS1	17	77959240	78110457	protein_coding;processed_transcript	2	1	Adipose_Subcutaneous	0	NA	NA
ENSG00000125447;ENSG00000177885	GGA3;GRB2	17	75236599	75405709	protein_coding	2	1	Adipose_Subcutaneous	1	Adipose_Visceral_Omentum	ENSG00000125445
ENSG00000125445;ENSG00000177885	MRPS7;GRB2	17	75261805	75405709	protein_coding	2	1	Adipose_Subcutaneous	1	Adipose_Visceral_Omentum	ENSG00000125447
ENSG00000129667;ENSG00000129673	AANAT;RHBDF2	17	76453351	76501790	protein_coding	2	14	Adipose_Subcutaneous;Adipose_Visceral_Omentum;Adrenal_Gland;Artery_Aorta;Artery_Coronary;Artery_Tibial;Brain_Caudate_basal_ganglia;Colon_Sigmoid;Esophagus_Gastroesophageal_Junction;Esophagus_Muscularis;Heart_Left_Ventricle;Lung;Thyroid;Whole_Blood	0	NA	NA
ENSG00000204316;ENSG00000267342	RP11-552F3.10;MRPL38	17	75897060	75905413	antisense;protein_coding	2	6	Adipose_Subcutaneous;Brain_Cerebellar_Hemisphere;Brain_Cerebellum;Pituitary;Skin_Not_Sun_Exposed_Suprapubic;Skin_Sun_Exposed_Lower_leg	1	Spleen	ENSG00000092929
ENSG00000262223;ENSG00000262877	RP11-1055B8.3;RP11-1055B8.4	17	81376001	81390256	lincRNA	2	1	Adipose_Subcutaneous	1	Brain_Amygdala	ENSG00000263154
ENSG00000141562;ENSG00000266445	NARF;RP13-991F5.2	17	82458180	82490537	protein_coding;antisense	2	1	Adipose_Subcutaneous	0	NA	NA
ENSG00000266445;ENSG00000279744	RP13-20L14.10;RP13-991F5.2	17	82462601	82477924	TEC;antisense	2	1	Adipose_Subcutaneous	0	NA	NA
ENSG00000087157;ENSG00000187775	PGS1;DNAH17	17	78378640	78577394	protein_coding	2	13	Adipose_Subcutaneous;Artery_Aorta;Breast_Mammary_Tissue;Cells_Cultured_fibroblasts;Colon_Transverse;Esophagus_Mucosa;Esophagus_Muscularis;Heart_Atrial_Appendage;Heart_Left_Ventricle;Lung;Nerve_Tibial;Pancreas;Thyroid	1	Esophagus_Gastroesophageal_Junction	ENSG00000266970
ENSG00000125458;ENSG00000188612	NT5C;SUMO2	17	75130266	75182983	protein_coding	2	7	Adipose_Subcutaneous;Artery_Aorta;Artery_Tibial;Colon_Sigmoid;Lung;Muscle_Skeletal;Thyroid	0	NA	NA
ENSG00000204347;ENSG00000257008	BTBD17;GPR142	17	74356416	74372622	protein_coding	2	3	Adipose_Subcutaneous;Brain_Cerebellar_Hemisphere;Brain_Cerebellum	0	NA	NA
ENSG00000179604;ENSG00000187959	CPSF4L;CDC42EP4	17	73249793	73312175	protein_coding	2	1	Adipose_Subcutaneous	0	NA	NA
ENSG00000214087;ENSG00000262049	ARL16;RP13-1032I1.7	17	81681174	81703300	protein_coding;antisense	2	2	Adipose_Subcutaneous;Artery_Aorta	0	NA	NA
ENSG00000204277;ENSG00000267676;ENSG00000283914	RP11-219G17.9;THA1P;LINC01993	17	78248193	78278492	lincRNA;unitary_pseudogene	3	4	Adipose_Subcutaneous;Adipose_Visceral_Omentum;Breast_Mammary_Tissue;Lung	0	NA	NA
ENSG00000070731;ENSG00000267078;ENSG00000284526	RP11-666A8.13;ST6GALNAC2;RP11-666A8.9	17	76565349	76586956	protein_coding;antisense	3	11	Adipose_Subcutaneous;Adipose_Visceral_Omentum;Breast_Mammary_Tissue;Colon_Transverse;Esophagus_Gastroesophageal_Junction;Lung;Nerve_Tibial;Skin_Not_Sun_Exposed_Suprapubic;Skin_Sun_Exposed_Lower_leg;Thyroid;Whole_Blood	0	NA	NA
ENSG00000186481;ENSG00000265787	ANKRD20A5P;CYP4F35P	18	14179097	14342524	transcribed_unprocessed_pseudogene	2	5	Adipose_Subcutaneous;Esophagus_Gastroesophageal_Junction;Pituitary;Skin_Not_Sun_Exposed_Suprapubic;Stomach	4	Adipose_Visceral_Omentum;Breast_Mammary_Tissue;Lung;Skin_Sun_Exposed_Lower_leg	ENSG00000274214;ENSG00000266145
ENSG00000141401;ENSG00000267480	IMPA2;RP11-703I16.1	18	11981025	12032181	protein_coding;antisense	2	2	Adipose_Subcutaneous;Esophagus_Mucosa	0	NA	NA
ENSG00000267069;ENSG00000280302	RP11-64C12.1;RP11-64C12.8	18	12279427	12291488	TEC;lincRNA	2	2	Adipose_Subcutaneous;Adipose_Visceral_Omentum	0	NA	NA
ENSG00000141433;ENSG00000265179	RP11-672L10.2;ADCYAP1	18	902766	912172	processed_transcript;protein_coding	2	15	Adipose_Subcutaneous;Adipose_Visceral_Omentum;Artery_Aorta;Artery_Tibial;Colon_Transverse;Esophagus_Gastroesophageal_Junction;Esophagus_Mucosa;Esophagus_Muscularis;Heart_Atrial_Appendage;Lung;Minor_Salivary_Gland;Nerve_Tibial;Skin_Not_Sun_Exposed_Suprapubic;Skin_Sun_Exposed_Lower_leg;Stomach	1	Testis	ENSG00000265671
ENSG00000206418;ENSG00000229442	THEMIS3P;RAB12	18	8486997	8639381	unitary_pseudogene;protein_coding	2	2	Adipose_Subcutaneous;Lung	0	NA	NA
ENSG00000175322;ENSG00000267150	ZNF519;RP11-411B10.2	18	14057457	14132490	protein_coding;antisense	2	23	Adipose_Subcutaneous;Adipose_Visceral_Omentum;Adrenal_Gland;Artery_Aorta;Artery_Coronary;Artery_Tibial;Brain_Cerebellum;Breast_Mammary_Tissue;Colon_Sigmoid;Colon_Transverse;Esophagus_Gastroesophageal_Junction;Esophagus_Mucosa;Esophagus_Muscularis;Heart_Atrial_Appendage;Heart_Left_Ventricle;Liver;Lung;Nerve_Tibial;Ovary;Pancreas;Prostate;Skin_Not_Sun_Exposed_Suprapubic;Spleen	2	Pituitary;Thyroid	ENSG00000270469
ENSG00000141391;ENSG00000267108	PRELID3A;RP11-861E21.1	18	12407896	12437635	protein_coding;lincRNA	2	30	Adipose_Subcutaneous;Adipose_Visceral_Omentum;Adrenal_Gland;Artery_Aorta;Artery_Coronary;Artery_Tibial;Brain_Caudate_basal_ganglia;Brain_Cerebellar_Hemisphere;Brain_Cerebellum;Brain_Cortex;Brain_Hippocampus;Brain_Nucleus_accumbens_basal_ganglia;Breast_Mammary_Tissue;Cells_Cultured_fibroblasts;Colon_Sigmoid;Colon_Transverse;Esophagus_Gastroesophageal_Junction;Esophagus_Muscularis;Heart_Atrial_Appe…	0	NA	NA
ENSG00000141429;ENSG00000153391;ENSG00000267583	RP11-322E11.5;INO80C;GALNT1	18	35443869	35711834	lincRNA;protein_coding	3	2	Adipose_Subcutaneous;Adipose_Visceral_Omentum	0	NA	NA
ENSG00000198796;ENSG00000267257	ALPK2;RP11-1151B14.4	18	58481247	58628957	protein_coding;antisense	2	3	Adipose_Subcutaneous;Heart_Atrial_Appendage;Heart_Left_Ventricle	0	NA	NA
ENSG00000267279;ENSG00000267316	RP11-879F14.3;RP11-879F14.2	18	61571342	61606916	lincRNA	2	5	Adipose_Subcutaneous;Cells_Cultured_fibroblasts;Heart_Atrial_Appendage;Heart_Left_Ventricle;Lung	0	NA	NA
ENSG00000166342;ENSG00000265579	NETO1;RP11-713C5.1	18	72742314	72868146	protein_coding;sense_intronic	2	5	Adipose_Subcutaneous;Cells_Cultured_fibroblasts;Pituitary;Stomach;Thyroid	0	NA	NA
ENSG00000037757;ENSG00000104957	CCDC130;MRI1	19	13731760	13774167	protein_coding	2	3	Adipose_Subcutaneous;Heart_Atrial_Appendage;Thyroid	0	NA	NA
ENSG00000231205;ENSG00000268555	ZNF826P;RP11-678G14.3	19	20340269	21587322	transcribed_unprocessed_pseudogene;lincRNA	2	1	Adipose_Subcutaneous	0	NA	NA
ENSG00000160321;ENSG00000231205	ZNF826P;ZNF208	19	20340269	22010949	transcribed_unprocessed_pseudogene;protein_coding	2	1	Adipose_Subcutaneous	0	NA	NA
ENSG00000197013;ENSG00000231205	ZNF826P;ZNF429	19	20340269	21556270	transcribed_unprocessed_pseudogene;protein_coding	2	1	Adipose_Subcutaneous	0	NA	NA
ENSG00000175221;ENSG00000267751	AC009005.2;MED16	19	567210	893218	antisense;protein_coding	2	1	Adipose_Subcutaneous	0	NA	NA
ENSG00000188321;ENSG00000188629	ZNF559;ZNF177	19	9323772	9382617	protein_coding	2	29	Adipose_Subcutaneous;Adipose_Visceral_Omentum;Adrenal_Gland;Artery_Aorta;Artery_Tibial;Brain_Amygdala;Brain_Caudate_basal_ganglia;Brain_Cerebellar_Hemisphere;Brain_Cerebellum;Brain_Cortex;Brain_Frontal_Cortex_BA9;Brain_Hippocampus;Brain_Hypothalamus;Brain_Nucleus_accumbens_basal_ganglia;Brain_Putamen_basal_ganglia;Breast_Mammary_Tissue;Colon_Sigmoid;Colon_Transverse;Esophagus_Gastroesophageal_Jun…	4	Esophagus_Muscularis;Nerve_Tibial;Pituitary;Thyroid	ENSG00000270614;ENSG00000270011
ENSG00000130803;ENSG00000188000	ZNF317;OR7D2	19	9140380	9188817	protein_coding	2	22	Adipose_Subcutaneous;Adipose_Visceral_Omentum;Adrenal_Gland;Brain_Anterior_cingulate_cortex_BA24;Brain_Caudate_basal_ganglia;Brain_Cerebellar_Hemisphere;Brain_Cerebellum;Brain_Cortex;Brain_Frontal_Cortex_BA9;Brain_Hippocampus;Brain_Hypothalamus;Brain_Nucleus_accumbens_basal_ganglia;Brain_Putamen_basal_ganglia;Brain_Spinal_cord_cervical_c-1;Cells_Cultured_fibroblasts;Colon_Sigmoid;Colon_Transverse…	0	NA	NA
ENSG00000008382;ENSG00000167670	MPND;CHAF1A	19	4343527	4444998	protein_coding	2	1	Adipose_Subcutaneous	0	NA	NA
ENSG00000196705;ENSG00000240522	ZNF431;RPL7AP10	19	21142024	21196053	protein_coding;processed_pseudogene	2	26	Adipose_Subcutaneous;Adipose_Visceral_Omentum;Artery_Aorta;Artery_Coronary;Artery_Tibial;Brain_Cerebellar_Hemisphere;Breast_Mammary_Tissue;Cells_Cultured_fibroblasts;Colon_Transverse;Esophagus_Gastroesophageal_Junction;Esophagus_Mucosa;Esophagus_Muscularis;Heart_Atrial_Appendage;Heart_Left_Ventricle;Lung;Nerve_Tibial;Ovary;Prostate;Skin_Not_Sun_Exposed_Suprapubic;Skin_Sun_Exposed_Lower_leg;Small_…	0	NA	NA
ENSG00000130300;ENSG00000269350	PLVAP;CTD-2278I10.1	19	17351448	17377350	protein_coding;antisense	2	1	Adipose_Subcutaneous	0	NA	NA
ENSG00000129946;ENSG00000266933	SHC2;AC005775.2	19	416583	507496	protein_coding;antisense	2	3	Adipose_Subcutaneous;Artery_Tibial;Breast_Mammary_Tissue	6	Adipose_Visceral_Omentum;Adrenal_Gland;Brain_Hippocampus;Brain_Putamen_basal_ganglia;Brain_Spinal_cord_cervical_c-1;Skin_Not_Sun_Exposed_Suprapubic	ENSG00000099866;ENSG00000181781
ENSG00000064547;ENSG00000089639	LPAR2;GMIP	19	19623668	19643667	protein_coding	2	3	Adipose_Subcutaneous;Lung;Whole_Blood	2	Artery_Aorta;Thyroid	ENSG00000160161;ENSG00000259242
ENSG00000171291;ENSG00000278897	ZNF439;AC020951.1	19	11848761	11883750	protein_coding;TEC	2	2	Adipose_Subcutaneous;Esophagus_Mucosa	0	NA	NA
ENSG00000077463;ENSG00000089847	SIRT6;ANKRD24	19	4174109	4224814	protein_coding	2	26	Adipose_Subcutaneous;Adipose_Visceral_Omentum;Adrenal_Gland;Artery_Aorta;Artery_Tibial;Brain_Cerebellar_Hemisphere;Brain_Cerebellum;Brain_Hypothalamus;Brain_Nucleus_accumbens_basal_ganglia;Brain_Spinal_cord_cervical_c-1;Breast_Mammary_Tissue;Colon_Sigmoid;Colon_Transverse;Esophagus_Gastroesophageal_Junction;Esophagus_Mucosa;Esophagus_Muscularis;Heart_Atrial_Appendage;Heart_Left_Ventricle;Lung;Mus…	0	NA	NA
ENSG00000090659;ENSG00000104921	FCER2;CD209	19	7688758	7747564	protein_coding	2	4	Adipose_Subcutaneous;Adipose_Visceral_Omentum;Colon_Sigmoid;Esophagus_Gastroesophageal_Junction	0	NA	NA
ENSG00000213290;ENSG00000230310	CTD-2192J16.11;PGK1P2	19	12552597	12561105	lincRNA;processed_pseudogene	2	13	Adipose_Subcutaneous;Adrenal_Gland;Brain_Nucleus_accumbens_basal_ganglia;Brain_Spinal_cord_cervical_c-1;Breast_Mammary_Tissue;Colon_Transverse;Heart_Atrial_Appendage;Heart_Left_Ventricle;Nerve_Tibial;Pituitary;Prostate;Testis;Thyroid	0	NA	NA
ENSG00000188629;ENSG00000270614	CTC-325H20.7;ZNF177	19	9348106	9382617	processed_pseudogene;protein_coding	2	1	Adipose_Subcutaneous	4	Esophagus_Muscularis;Nerve_Tibial;Pituitary;Thyroid	ENSG00000188321;ENSG00000270011
ENSG00000179115;ENSG00000179218	FARSA;CALR	19	12922479	12944489	protein_coding	2	3	Adipose_Subcutaneous;Artery_Aorta;Lung	1	Pancreas	ENSG00000105607
ENSG00000268087;ENSG00000269044	CTC-429P9.2;CTC-429P9.3	19	16633797	16636531	lincRNA;sense_intronic	2	2	Adipose_Subcutaneous;Heart_Atrial_Appendage	7	Artery_Tibial;Cells_Cultured_fibroblasts;Esophagus_Gastroesophageal_Junction;Esophagus_Muscularis;Skin_Sun_Exposed_Lower_leg;Stomach;Thyroid	ENSG00000267904;ENSG00000214046;ENSG00000269427
ENSG00000071626;ENSG00000160953	MUM1;DAZAP1	19	1354711	1435687	protein_coding	2	1	Adipose_Subcutaneous	0	NA	NA
ENSG00000196605;ENSG00000267370	ZNF846;CTD-2623N2.3	19	9751993	9793180	protein_coding;unprocessed_pseudogene	2	3	Adipose_Subcutaneous;Brain_Cerebellum;Muscle_Skeletal	6	Colon_Sigmoid;Colon_Transverse;Esophagus_Gastroesophageal_Junction;Pituitary;Prostate;Spleen	ENSG00000171469;ENSG00000267612;ENSG00000277587;ENSG00000171466
ENSG00000186994;ENSG00000267855	NDUFA7;KANK3	19	8308768	8343262	protein_coding	2	1	Adipose_Subcutaneous	0	NA	NA
ENSG00000104969;ENSG00000172009	SGTA;THOP1	19	2754714	2815807	protein_coding	2	4	Adipose_Subcutaneous;Artery_Tibial;Cells_Cultured_fibroblasts;Muscle_Skeletal	2	Lung;Thyroid	ENSG00000172006
ENSG00000095066;ENSG00000167815	HOOK2;PRDX2	19	12763003	12872740	protein_coding	2	4	Adipose_Subcutaneous;Nerve_Tibial;Skin_Sun_Exposed_Lower_leg;Spleen	1	Skin_Not_Sun_Exposed_Suprapubic	ENSG00000279044
ENSG00000105325;ENSG00000161091	FZR1;MFSD12	19	3506273	3574290	protein_coding	2	1	Adipose_Subcutaneous	3	Brain_Cerebellar_Hemisphere;Brain_Cerebellum;Thyroid	ENSG00000183397
ENSG00000197020;ENSG00000269845	ZNF100;RP11-420K14.6	19	21722766	21767628	protein_coding;transcribed_processed_pseudogene	2	10	Adipose_Subcutaneous;Breast_Mammary_Tissue;Colon_Transverse;Esophagus_Mucosa;Minor_Salivary_Gland;Nerve_Tibial;Pancreas;Pituitary;Skin_Not_Sun_Exposed_Suprapubic;Skin_Sun_Exposed_Lower_leg	2	Prostate;Whole_Blood	ENSG00000268535
ENSG00000008382;ENSG00000267769;ENSG00000267980	MPND;AC007292.6;CTB-50L17.9	19	4343527	4455220	protein_coding;antisense	3	1	Adipose_Subcutaneous	1	Muscle_Skeletal	ENSG00000267030
ENSG00000267339;ENSG00000267528	AC011524.1;LINC00906	19	28883430	28970874	lincRNA	2	1	Adipose_Subcutaneous	0	NA	NA
ENSG00000125498;ENSG00000167633	KIR2DL1;KIR3DL1	19	54769811	54830778	protein_coding	2	2	Adipose_Subcutaneous;Adipose_Visceral_Omentum	0	NA	NA
ENSG00000182986;ENSG00000268225	CTD-2331H12.5;ZNF320	19	52861807	52897684	unprocessed_pseudogene;protein_coding	2	35	Adipose_Subcutaneous;Adipose_Visceral_Omentum;Adrenal_Gland;Artery_Aorta;Artery_Coronary;Artery_Tibial;Brain_Anterior_cingulate_cortex_BA24;Brain_Caudate_basal_ganglia;Brain_Cerebellum;Brain_Cortex;Brain_Frontal_Cortex_BA9;Brain_Hypothalamus;Brain_Nucleus_accumbens_basal_ganglia;Brain_Putamen_basal_ganglia;Breast_Mammary_Tissue;Cells_Cultured_fibroblasts;Colon_Sigmoid;Esophagus_Gastroesophageal_J…	3	Brain_Cerebellar_Hemisphere;Colon_Transverse;Skin_Not_Sun_Exposed_Suprapubic	ENSG00000213793;ENSG00000243680
ENSG00000160439;ENSG00000267265	CTC-550B14.7;RDH13	19	55006193	55071291	antisense;protein_coding	2	8	Adipose_Subcutaneous;Adipose_Visceral_Omentum;Cells_Cultured_fibroblasts;Colon_Sigmoid;Lung;Muscle_Skeletal;Ovary;Skin_Not_Sun_Exposed_Suprapubic	2	Adrenal_Gland;Nerve_Tibial	ENSG00000088053
ENSG00000124299;ENSG00000124302	PEPD;CHST8	19	33386950	33773509	protein_coding	2	2	Adipose_Subcutaneous;Adipose_Visceral_Omentum	0	NA	NA
[truncated: 14,285 more rows]

## Sheet: Table S5 Haploins. genes
Table S5. Collection of genes known to cause haploinsufficiency related phenotypes
[truncated: 714 more rows]

[truncated: 1 more sheets: Table S6 Haploins. gene cluster]
